# Supplementary material for: Hydrolysis-deficient mosaic microtubules as faithful mimics of the GTP cap
Source: Nat Commun. 2025 Mar 10;16:2396. doi: 10.1038/s41467-025-57555-6 (PMC11893814; doi:10.1038/s41467-025-57555-6)
Supplement: Supplementary file 4 — Source Data [file 41467_2025_57555_MOESM4_ESM.xlsx]

## Sheet: Fig 2A
Pure αE254Q tubulin in the last lane of each gel
N =1
N =2
N=3	Ladder and last bands correspond to Figure 2A

## Sheet: Fig 2B
t E254Q	A (254nm) E254Q	t WT	A (254nm) WT	t E254A	A (254nm) E254A
7.0009	30.675	6.4017	0.2972	6.2702	17.9491
7.0025	30.6736	6.4034	0.2957	6.27848	17.9397
7.0042	30.6721	6.4051	0.2951	6.28675	17.9275
7.0058	30.6708	6.4067	0.2949	6.29503	17.9179
7.0075	30.6701	6.4084	0.2948	6.3033	17.9135
7.0092	30.6698	6.41	0.2948	6.31158	17.9087
7.0108	30.6695	6.4117	0.2948	6.31985	17.9104
7.0125	30.6689	6.4134	0.2947	6.32812	17.9135
7.0141	30.6684	6.415	0.2942	6.3364	17.911
7.0158	30.6678	6.4167	0.2937	6.34468	17.9088
7.0175	30.6672	6.4183	0.2932	6.35295	17.9115
7.0191	30.6665	6.42	0.2927	6.36122	17.9089
7.0208	30.6655	6.4217	0.2921	6.3695	17.9057
7.0224	30.6637	6.4233	0.2915	6.37777	17.9056
7.0241	30.6617	6.425	0.2907	6.38605	17.9034
7.0258	30.6596	6.4266	0.2895	6.39432	17.9007
7.0274	30.6575	6.4283	0.2886	6.4026	17.8994
7.0291	30.656	6.4299	0.2886	6.41087	17.8978
7.0307	30.655	6.4316	0.2889	6.41915	17.893
7.0324	30.6542	6.4333	0.2894	6.42742	17.8918
7.0341	30.6532	6.4349	0.2904	6.43569	17.8888
7.0357	30.6518	6.4366	0.2906	6.44397	17.8863
7.0374	30.6505	6.4382	0.29	6.45224	17.8864
7.039	30.6493	6.4399	0.2895	6.46052	17.8897
7.0407	30.6481	6.4416	0.2884	6.46879	17.891
7.0423	30.6474	6.4432	0.2872	6.47707	17.8932
7.044	30.6467	6.4449	0.2865	6.48534	17.8942
7.0457	30.646	6.4465	0.2861	6.49362	17.894
7.0473	30.6454	6.4482	0.2858	6.50189	17.8931
7.049	30.6445	6.4499	0.2861	6.51017	17.8912
7.0506	30.6425	6.4515	0.2864	6.51844	17.8904
7.0523	30.6407	6.4532	0.2867	6.52671	17.889
7.054	30.6393	6.4548	0.2868	6.53499	17.8872
7.0556	30.638	6.4565	0.2872	6.54326	17.8867
7.0573	30.6367	6.4582	0.2878	6.55154	17.8841
7.0589	30.6351	6.4598	0.2884	6.55981	17.8823
7.0606	30.6337	6.4615	0.289	6.56809	17.8859
7.0623	30.6323	6.4631	0.2895	6.57636	17.8871
7.0639	30.631	6.4648	0.29	6.58464	17.8842
7.0656	30.6297	6.4665	0.2902	6.59291	17.8855
7.0672	30.6286	6.4681	0.2904	6.60118	17.8888
7.0689	30.6274	6.4698	0.2914	6.60946	17.887
7.0706	30.6263	6.4714	0.2923	6.61773	17.8873
7.0722	30.625	6.4731	0.2933	6.62601	17.8907
7.0739	30.6234	6.4748	0.2945	6.63428	17.8922
7.0755	30.6216	6.4764	0.2951	6.64256	17.8933
7.0772	30.6202	6.4781	0.2953	6.65083	17.8964
7.0789	30.6189	6.4797	0.2956	6.65911	17.8998
7.0805	30.6176	6.4814	0.2958	6.66738	17.9031
7.0822	30.6164	6.4831	0.2963	6.67566	17.9051
7.0838	30.615	6.4847	0.2974	6.68393	17.9038
7.0855	30.6134	6.4864	0.2985	6.6922	17.8989
7.0872	30.6117	6.488	0.2997	6.70048	17.8944
7.0888	30.6099	6.4897	0.3009	6.70875	17.8945
7.0905	30.6082	6.4914	0.3018	6.71703	17.8928
7.0921	30.6073	6.493	0.3022	6.7253	17.8882
7.0938	30.6067	6.4947	0.3026	6.73358	17.8882
7.0954	30.6061	6.4963	0.3026	6.74185	17.8912
7.0971	30.6048	6.498	0.3023	6.75013	17.8894
7.0988	30.6033	6.4997	0.3017	6.7584	17.8899
7.1004	30.6018	6.5013	0.3009	6.76667	17.8929
7.1021	30.6002	6.503	0.3009	6.77495	17.8937
7.1037	30.5988	6.5046	0.3018	6.78322	17.8929
7.1054	30.5977	6.5063	0.3033	6.7915	17.8929
7.1071	30.5968	6.508	0.3051	6.79977	17.8913
7.1087	30.5958	6.5096	0.307	6.80805	17.8934
7.1104	30.5946	6.5113	0.3083	6.81632	17.896
7.112	30.5931	6.5129	0.3091	6.8246	17.8911
7.1137	30.591	6.5146	0.3098	6.83287	17.8884
7.1154	30.5891	6.5163	0.3103	6.84115	17.8875
7.117	30.5876	6.5179	0.3109	6.84942	17.8854
7.1187	30.5861	6.5196	0.3117	6.8577	17.8856
7.1203	30.585	6.5212	0.3128	6.86597	17.8909
7.122	30.5843	6.5229	0.3139	6.87425	17.8944
7.1237	30.5835	6.5246	0.3151	6.88252	17.9003
7.1253	30.5826	6.5262	0.3162	6.89079	17.9036
7.127	30.5817	6.5279	0.3171	6.89907	17.9005
7.1286	30.5806	6.5295	0.3177	6.90734	17.8975
7.1303	30.5795	6.5312	0.3182	6.91562	17.8954
7.132	30.5786	6.5329	0.3186	6.92389	17.8927
7.1336	30.5777	6.5345	0.319	6.93217	17.8913
7.1353	30.5766	6.5362	0.3195	6.94044	17.8925
7.1369	30.5752	6.5378	0.3203	6.94872	17.8945
7.1386	30.5743	6.5395	0.3215	6.95699	17.8938
7.1402	30.5737	6.5412	0.3228	6.96527	17.8912
7.1419	30.5731	6.5428	0.3246	6.97354	17.8882
7.1436	30.5723	6.5445	0.3269	6.98181	17.8852
7.1452	30.5712	6.5461	0.3281	6.99009	17.8809
7.1469	30.57	6.5478	0.329	6.99836	17.877
7.1485	30.5686	6.5495	0.3296	7.00664	17.8721
7.1502	30.5673	6.5511	0.3298	7.01491	17.8694
7.1519	30.566	6.5528	0.33	7.02319	17.8697
7.1535	30.5654	6.5544	0.3308	7.03146	17.8679
7.1552	30.5652	6.5561	0.3315	7.03974	17.8658
7.1568	30.565	6.5578	0.3325	7.04801	17.8674
7.1585	30.5646	6.5594	0.3338	7.05628	17.8652
7.1602	30.5639	6.5611	0.3349	7.06456	17.8653
7.1618	30.5628	6.5627	0.3357	7.07283	17.8637
7.1635	30.5609	6.5644	0.3365	7.08111	17.8659
7.1651	30.559	6.5661	0.3372	7.08938	17.8647
7.1668	30.5571	6.5677	0.3379	7.09766	17.8647
7.1685	30.5553	6.5694	0.3391	7.10593	17.8604
7.1701	30.5537	6.571	0.3405	7.11421	17.8619
7.1718	30.5522	6.5727	0.3419	7.12248	17.8652
7.1734	30.5508	6.5744	0.3436	7.13076	17.8672
7.1751	30.5493	6.576	0.3459	7.13903	17.871
7.1768	30.5481	6.5777	0.3482	7.1473	17.8764
7.1784	30.5472	6.5793	0.3505	7.15558	17.8801
7.1801	30.5464	6.581	0.3527	7.16385	17.8783
7.1817	30.5455	6.5827	0.3542	7.17213	17.8823
7.1834	30.5446	6.5843	0.3552	7.1804	17.8815
7.1851	30.5438	6.586	0.355	7.18868	17.8798
7.1867	30.5432	6.5876	0.3548	7.19695	17.8825
7.1884	30.5426	6.5893	0.3542	7.20523	17.8837
7.19	30.5418	6.5909	0.3525	7.2135	17.8827
7.1917	30.5409	6.5926	0.3512	7.22178	17.8881
7.1933	30.5398	6.5943	0.3504	7.23005	17.8938
7.195	30.5386	6.5959	0.3496	7.23832	17.8965
7.1967	30.5374	6.5976	0.349	7.2466	17.8996
7.1983	30.5365	6.5992	0.3484	7.25487	17.901
7.2	30.5362	6.6009	0.3474	7.26315	17.8954
7.2016	30.5364	6.6026	0.3463	7.27142	17.8907
7.2033	30.5367	6.6042	0.3453	7.2797	17.8874
7.205	30.537	6.6059	0.3448	7.28797	17.8837
7.2066	30.537	6.6075	0.3445	7.29625	17.8794
7.2083	30.5368	6.6092	0.3442	7.30452	17.8839
7.2099	30.5366	6.6109	0.3439	7.3128	17.8857
7.2116	30.5364	6.6125	0.3437	7.32107	17.8849
7.2133	30.5362	6.6142	0.3437	7.32934	17.8903
7.2149	30.5358	6.6158	0.3433	7.33762	17.8953
7.2166	30.5351	6.6175	0.3427	7.34589	17.8953
7.2182	30.5344	6.6192	0.3421	7.35417	17.8937
7.2199	30.5336	6.6208	0.3414	7.36244	17.8935
7.2216	30.5328	6.6225	0.3403	7.37072	17.8919
7.2232	30.5308	6.6241	0.3397	7.37899	17.8904
7.2249	30.5287	6.6258	0.3394	7.38727	17.8865
7.2265	30.5267	6.6275	0.3391	7.39554	17.8852
7.2282	30.5246	6.6291	0.339	7.40382	17.8829
7.2299	30.5231	6.6308	0.3393	7.41209	17.8768
7.2315	30.5225	6.6324	0.341	7.42037	17.8761
7.2332	30.5221	6.6341	0.3428	7.42864	17.8762
7.2348	30.5219	6.6358	0.3446	7.43691	17.8733
7.2365	30.5215	6.6374	0.3458	7.44519	17.8724
7.2382	30.5206	6.6391	0.3466	7.45346	17.8715
7.2398	30.5194	6.6407	0.3473	7.46174	17.8683
7.2415	30.5176	6.6424	0.3479	7.47001	17.868
7.2431	30.5158	6.6441	0.3486	7.47829	17.869
7.2448	30.5141	6.6457	0.3497	7.48656	17.8687
7.2464	30.5127	6.6474	0.3503	7.49484	17.871
7.2481	30.5114	6.649	0.3506	7.50311	17.8752
7.2498	30.5104	6.6507	0.3508	7.51138	17.877
7.2514	30.5093	6.6524	0.3509	7.51966	17.876
7.2531	30.5083	6.654	0.3508	7.52793	17.8723
7.2547	30.5072	6.6557	0.3503	7.53621	17.8678
7.2564	30.5063	6.6573	0.3497	7.54448	17.8622
7.2581	30.5056	6.659	0.3492	7.55276	17.8552
7.2597	30.5045	6.6607	0.349	7.56103	17.8522
7.2614	30.503	6.6623	0.3491	7.56931	17.856
7.263	30.5017	6.664	0.3494	7.57758	17.8569
7.2647	30.5011	6.6656	0.3497	7.58586	17.8552
7.2664	30.5006	6.6673	0.3501	7.59413	17.8578
7.268	30.5001	6.669	0.3504	7.6024	17.8606
7.2697	30.5006	6.6706	0.3506	7.61068	17.8596
7.2713	30.5011	6.6723	0.3506	7.61895	17.8608
7.273	30.5006	6.6739	0.3505	7.62723	17.8628
7.2747	30.4999	6.6756	0.35	7.6355	17.8637
7.2763	30.4992	6.6773	0.349	7.64378	17.866
7.278	30.4981	6.6789	0.3483	7.65205	17.8674
7.2796	30.4976	6.6806	0.3479	7.66033	17.8663
7.2813	30.4974	6.6822	0.3475	7.6686	17.8647
7.283	30.4972	6.6839	0.3473	7.67688	17.863
7.2846	30.4968	6.6856	0.347	7.68515	17.8591
7.2863	30.4961	6.6872	0.3462	7.69342	17.8557
7.2879	30.4953	6.6889	0.3454	7.7017	17.8529
7.2896	30.4944	6.6905	0.3448	7.70997	17.8507
7.2912	30.4935	6.6922	0.3444	7.71825	17.8493
7.2929	30.4925	6.6939	0.3443	7.72652	17.8488
7.2946	30.4916	6.6955	0.3444	7.7348	17.8472
7.2962	30.4907	6.6972	0.3445	7.74307	17.846
7.2979	30.4899	6.6988	0.3447	7.75135	17.8468
7.2995	30.4893	6.7005	0.3448	7.75962	17.8483
7.3012	30.4894	6.7022	0.3446	7.76789	17.8471
7.3029	30.4901	6.7038	0.3443	7.77617	17.8462
7.3045	30.4913	6.7055	0.3439	7.78444	17.8477
7.3062	30.4923	6.7071	0.343	7.79272	17.8481
7.3078	30.4929	6.7088	0.3421	7.80099	17.8462
7.3095	30.4928	6.7105	0.3411	7.80927	17.8475
7.3112	30.4919	6.7121	0.3401	7.81754	17.8513
7.3128	30.4909	6.7138	0.339	7.82582	17.853
7.3145	30.49	6.7154	0.3379	7.83409	17.8556
7.3161	30.4892	6.7171	0.3372	7.84237	17.8598
7.3178	30.4883	6.7188	0.3371	7.85064	17.8627
7.3195	30.4875	6.7204	0.337	7.85892	17.8645
7.3211	30.4868	6.7221	0.3368	7.86719	17.8697
7.3228	30.4861	6.7237	0.3367	7.87547	17.878
7.3244	30.4858	6.7254	0.3364	7.88374	17.8874
7.3261	30.4858	6.7271	0.3361	7.89201	17.9023
7.3278	30.486	6.7287	0.3358	7.90029	17.9254
7.3294	30.4862	6.7304	0.3351	7.90856	17.9495
7.3311	30.4861	6.732	0.3341	7.91684	17.9752
7.3327	30.4853	6.7337	0.3328	7.92511	18.0018
7.3344	30.4846	6.7354	0.3313	7.93339	18.025
7.3361	30.4839	6.737	0.3301	7.94166	18.0471
7.3377	30.4832	6.7387	0.3293	7.94993	18.0748
7.3394	30.4824	6.7403	0.3287	7.95821	18.1067
7.341	30.4814	6.742	0.3281	7.96648	18.1471
7.3427	30.4797	6.7437	0.3275	7.97476	18.1974
7.3443	30.478	6.7453	0.3265	7.98303	18.252
7.346	30.4761	6.747	0.3254	7.99131	18.3079
7.3477	30.4736	6.7486	0.3247	7.99958	18.368
7.3493	30.4716	6.7503	0.3241	8.00786	18.4362
7.351	30.4701	6.752	0.3235	8.01613	18.51
7.3526	30.4686	6.7536	0.3228	8.02441	18.5942
7.3543	30.4678	6.7553	0.3222	8.03268	18.6852
7.356	30.4676	6.7569	0.3217	8.04096	18.7766
7.3576	30.4675	6.7586	0.3212	8.04923	18.8717
7.3593	30.4674	6.7602	0.3204	8.0575	18.9806
7.3609	30.4671	6.7619	0.3192	8.06578	19.0918
7.3626	30.4661	6.7636	0.3181	8.07405	19.2056
7.3643	30.4649	6.7652	0.3169	8.08233	19.3213
7.3659	30.4633	6.7669	0.3158	8.0906	19.4287
7.3676	30.4621	6.7685	0.3151	8.09888	19.5273
7.3692	30.461	6.7702	0.3145	8.10715	19.6371
7.3709	30.4601	6.7719	0.3145	8.11543	19.7509
7.3726	30.4597	6.7735	0.3145	8.1237	19.8592
7.3742	30.4598	6.7752	0.3145	8.13198	19.9672
7.3759	30.4602	6.7768	0.3142	8.14025	20.071
7.3775	30.4604	6.7785	0.3136	8.14852	20.1616
7.3792	30.4605	6.7802	0.3125	8.1568	20.247
7.3809	30.4606	6.7818	0.3111	8.16507	20.3309
7.3825	30.4608	6.7835	0.3096	8.17335	20.4042
7.3842	30.4609	6.7851	0.3078	8.18162	20.4643
7.3858	30.4609	6.7868	0.306	8.1899	20.5137
7.3875	30.4609	6.7885	0.3044	8.19817	20.549
7.3892	30.4613	6.7901	0.3028	8.20645	20.573
7.3908	30.4619	6.7918	0.3016	8.21472	20.5905
7.3925	30.4622	6.7934	0.3009	8.22299	20.595
7.3941	30.461	6.7951	0.3004	8.23127	20.5817
7.3958	30.459	6.7968	0.3	8.23954	20.5564
7.3974	30.4563	6.7984	0.2995	8.24782	20.5179
7.3991	30.4535	6.8001	0.2987	8.25609	20.4739
7.4008	30.4513	6.8017	0.2979	8.26437	20.4197
7.4024	30.4503	6.8034	0.2974	8.27264	20.3573
7.4041	30.4501	6.8051	0.2971	8.28092	20.2825
7.4057	30.4502	6.8067	0.2969	8.28919	20.2039
7.4074	30.4502	6.8084	0.297	8.29747	20.1172
7.4091	30.4508	6.81	0.2969	8.30574	20.0319
7.4107	30.4513	6.8117	0.2966	8.31401	19.9339
7.4124	30.4512	6.8134	0.2963	8.32229	19.8372
7.414	30.451	6.815	0.296	8.33056	19.734
7.4157	30.4508	6.8167	0.2955	8.33884	19.6286
7.4174	30.4496	6.8183	0.2954	8.34711	19.5286
7.419	30.4488	6.82	0.2955	8.35539	19.4409
7.4207	30.4482	6.8217	0.2955	8.36366	19.3409
7.4223	30.4474	6.8233	0.2948	8.37194	19.2498
7.424	30.4466	6.825	0.2942	8.38021	19.1603
7.4257	30.4456	6.8266	0.2938	8.38849	19.0695
7.4273	30.4448	6.8283	0.2935	8.39676	18.9783
7.429	30.4441	6.83	0.2932	8.40504	18.8978
7.4306	30.4434	6.8316	0.2931	8.41331	18.8185
7.4323	30.4426	6.8333	0.2932	8.42159	18.7388
7.434	30.4419	6.8349	0.2928	8.42986	18.6627
7.4356	30.4424	6.8366	0.2921	8.43813	18.5965
7.4373	30.4435	6.8383	0.2913	8.44641	18.5335
7.4389	30.4446	6.8399	0.2901	8.45468	18.4729
7.4406	30.4456	6.8416	0.2889	8.46296	18.4221
7.4422	30.4462	6.8432	0.288	8.47123	18.3679
7.4439	30.4458	6.8449	0.2872	8.47951	18.3175
7.4456	30.445	6.8466	0.2862	8.48778	18.2719
7.4472	30.4441	6.8482	0.2851	8.49606	18.2342
7.4489	30.4429	6.8499	0.2837	8.50433	18.1984
7.4505	30.4414	6.8515	0.2821	8.5126	18.1716
7.4522	30.4395	6.8532	0.2804	8.52088	18.1399
7.4539	30.4375	6.8549	0.2783	8.52915	18.1133
7.4555	30.4358	6.8565	0.2759	8.53743	18.0899
7.4572	30.4343	6.8582	0.2736	8.5457	18.071
7.4588	30.4336	6.8598	0.2713	8.55398	18.0538
7.4605	30.433	6.8615	0.2692	8.56225	18.0401
7.4622	30.4326	6.8632	0.2676	8.57053	18.0221
7.4638	30.4324	6.8648	0.2666	8.5788	18.0045
7.4655	30.4323	6.8665	0.266	8.58708	17.988
7.4671	30.4322	6.8681	0.2655	8.59535	17.9724
7.4688	30.4322	6.8698	0.2646	8.60362	17.9603
7.4705	30.4313	6.8715	0.2631	8.6119	17.9555
7.4721	30.4301	6.8731	0.2609	8.62017	17.9508
7.4738	30.4288	6.8748	0.2586	8.62845	17.9409
7.4754	30.4274	6.8764	0.2567	8.63672	17.9284
7.4771	30.4259	6.8781	0.2555	8.645	17.9155
7.4788	30.4242	6.8798	0.2549	8.65327	17.9022
7.4804	30.4222	6.8814	0.2546	8.66155	17.8934
7.4821	30.4202	6.8831	0.2547	8.66982	17.8895
7.4837	30.4183	6.8847	0.2547	8.67809	17.8859
7.4854	30.4165	6.8864	0.2548	8.68637	17.8861
7.4871	30.4157	6.8881	0.255	8.69464	17.8896
7.4887	30.416	6.8897	0.2554	8.70292	17.8915
7.4904	30.4165	6.8914	0.2558	8.71119	17.8943
7.492	30.4171	6.893	0.2562	8.71947	17.8988
7.4937	30.4173	6.8947	0.2567	8.72774	17.8982
7.4953	30.4168	6.8964	0.2575	8.73602	17.8965
7.497	30.4157	6.898	0.2589	8.74429	17.8982
7.4987	30.4145	6.8997	0.2602	8.75257	17.8993
7.5003	30.4132	6.9013	0.2614	8.76084	17.9036
7.502	30.4126	6.903	0.2624	8.76911	17.9115
7.5036	30.4123	6.9047	0.263	8.77739	17.9161
7.5053	30.4119	6.9063	0.2633	8.78566	17.9156
7.507	30.4114	6.908	0.2636	8.79394	17.9144
7.5086	30.4109	6.9096	0.264	8.80221	17.9106
7.5103	30.4099	6.9113	0.265	8.81049	17.9064
7.5119	30.4093	6.913	0.2665	8.81876	17.9049
7.5136	30.4096	6.9146	0.2684	8.82704	17.9055
7.5153	30.41	6.9163	0.2704	8.83531	17.9033
7.5169	30.4104	6.9179	0.2727	8.84359	17.9036
7.5186	30.41	6.9196	0.2745	8.85186	17.9032
7.5202	30.4099	6.9212	0.2755	8.86013	17.9011
7.5219	30.4099	6.9229	0.2765	8.86841	17.897
7.5236	30.4099	6.9246	0.2772	8.87668	17.8973
7.5252	30.41	6.9262	0.2772	8.88496	17.8972
7.5269	30.4104	6.9279	0.2769	8.89323	17.8968
7.5285	30.4105	6.9295	0.2766	8.90151	17.8969
7.5302	30.4092	6.9312	0.2764	8.90978	17.8976
7.5319	30.4079	6.9329	0.2761	8.91806	17.8968
7.5335	30.4067	6.9345	0.2755	8.92633	17.8968
7.5352	30.4056	6.9362	0.2748	8.93461	17.8986
7.5368	30.4052	6.9378	0.274	8.94288	17.8994
7.5385	30.4054	6.9395	0.2733	8.95115	17.9006
7.5402	30.4055	6.9412	0.2725	8.95943	17.9055
7.5418	30.4059	6.9428	0.2717	8.9677	17.911
7.5435	30.4061	6.9445	0.2711	8.97598	17.9143
7.5451	30.4057	6.9461	0.2705	8.98425	17.916
7.5468	30.4052	6.9478	0.27	8.99253	17.9184
7.5484	30.4045	6.9495	0.2696	9.0008	17.9184
7.5501	30.4031	6.9511	0.2693	9.00908	17.9137
7.5518	30.4016	6.9528	0.2688	9.01735	17.9086
7.5534	30.4004	6.9544	0.2682	9.02563	17.9062
7.5551	30.3992	6.9561	0.2675	9.0339	17.902
7.5567	30.3991	6.9578	0.2662	9.04218	17.8963
7.5584	30.4004	6.9594	0.2643	9.05045	17.8925
7.5601	30.4025	6.9611	0.2621	9.05872	17.8919
7.5617	30.4049	6.9627	0.26	9.067	17.8956
7.5634	30.4072	6.9644	0.2585	9.07527	17.9003
7.565	30.408	6.9661	0.2582	9.08355	17.9056
7.5667	30.4075	6.9677	0.2585	9.09182	17.9108
7.5684	30.4065	6.9694	0.2592	9.1001	17.9129
7.57	30.4053	6.971	0.2596	9.10837	17.9099
7.5717	30.4044	6.9727	0.2594	9.11665	17.9092
7.5733	30.404	6.9744	0.259	9.12492	17.91
7.575	30.4037	6.976	0.2587	9.13319	17.9116
7.5767	30.4035	6.9777	0.2585	9.14147	17.913
7.5783	30.4034	6.9793	0.258	9.14974	17.9117
7.58	30.4032	6.981	0.2573	9.15802	17.9089
7.5816	30.4033	6.9827	0.2567	9.16629	17.9036
7.5833	30.4033	6.9843	0.256	9.17457	17.8976
7.585	30.403	6.986	0.2552	9.18284	17.8933
7.5866	30.4026	6.9876	0.2543	9.19112	17.8901
7.5883	30.4021	6.9893	0.2536	9.19939	17.8861
7.5899	30.4014	6.991	0.2526	9.20767	17.8843
7.5916	30.4013	6.9926	0.2515	9.21594	17.8834
7.5932	30.402	6.9943	0.2504	9.22421	17.8799
7.5949	30.4025	6.9959	0.2495	9.23249	17.8798
7.5966	30.402	6.9976	0.2489	9.24076	17.8776
7.5982	30.4004	6.9993	0.2491	9.24904	17.8761
7.5999	30.3971	7.0009	0.2494	9.25731	17.8779
7.6015	30.3934	7.0026	0.2497	9.26559	17.8806
7.6032	30.3901	7.0042	0.2491	9.27386	17.8802
7.6049	30.3878	7.0059	0.2477	9.28214	17.8813
7.6065	30.387	7.0076	0.245	9.29041	17.8823
7.6082	30.3879	7.0092	0.2422	9.29869	17.8798
7.6098	30.3887	7.0109	0.2397	9.30696	17.8795
7.6115	30.3895	7.0125	0.2381	9.31523	17.8768
7.6132	30.3899	7.0142	0.2372	9.32351	17.8729
7.6148	30.3898	7.0159	0.2367	9.33178	17.8655
7.6165	30.3895	7.0175	0.2363	9.34006	17.8598
7.6181	30.389	7.0192	0.2356	9.34833	17.8566
7.6198	30.388	7.0208	0.2349	9.35661	17.8577
7.6215	30.3865	7.0225	0.2346	9.36488	17.8623
7.6231	30.3847	7.0242	0.2344	9.37316	17.868
7.6248	30.3829	7.0258	0.2343	9.38143	17.8704
7.6264	30.3816	7.0275	0.2348	9.38971	17.8661
7.6281	30.3809	7.0291	0.2354	9.39798	17.8644
7.6298	30.3807	7.0308	0.2359	9.40625	17.864
7.6314	30.3808	7.0325	0.2364	9.41453	17.8603
7.6331	30.3809	7.0341	0.2367	9.4228	17.856
7.6347	30.3811	7.0358	0.2366	9.43108	17.8567
7.6364	30.3799	7.0374	0.2364	9.43935	17.8522
7.6381	30.3793	7.0391	0.2358	9.44763	17.8457
7.6397	30.3796	7.0408	0.2351	9.4559	17.8453
7.6414	30.3798	7.0424	0.2347	9.46418	17.8435
7.643	30.38	7.0441	0.2345	9.47245	17.8419
7.6447	30.3797	7.0457	0.2351	9.48073	17.8405
7.6463	30.3784	7.0474	0.2364	9.489	17.8396
7.648	30.3764	7.0491	0.2377	9.49728	17.8394
7.6497	30.3744	7.0507	0.2381	9.50555	17.8416
7.6513	30.3721	7.0524	0.2379	9.51382	17.839
7.653	30.3696	7.054	0.2367	9.5221	17.8377
7.6546	30.3673	7.0557	0.2354	9.53037	17.8343
7.6563	30.3651	7.0574	0.2341	9.53865	17.8284
7.658	30.363	7.059	0.234	9.54692	17.8287
7.6596	30.3615	7.0607	0.2341	9.5552	17.8322
7.6613	30.3605	7.0623	0.2345	9.56347	17.83
7.6629	30.3602	7.064	0.235	9.57174	17.828
7.6646	30.3598	7.0657	0.2354	9.58002	17.8264
7.6663	30.3597	7.0673	0.2357	9.5883	17.8184
7.6679	30.3598	7.069	0.2354	9.59657	17.8135
7.6696	30.3593	7.0706	0.235	9.60484	17.8138
7.6712	30.3581	7.0723	0.2345	9.61312	17.8181
7.6729	30.357	7.074	0.234	9.62139	17.8187
7.6746	30.3557	7.0756	0.2335	9.62967	17.8179
7.6762	30.3548	7.0773	0.2335	9.63794	17.814
7.6779	30.3548	7.0789	0.2335	9.64622	17.8118
7.6795	30.355	7.0806	0.2335	9.65449	17.804
7.6812	30.3552	7.0822	0.2331	9.66277	17.8041
7.6829	30.3548	7.0839	0.2325	9.67104	17.8067
7.6845	30.3544	7.0856	0.2318	9.67931	17.8062
7.6862	30.3542	7.0872	0.2311	9.68759	17.8011
7.6878	30.3541	7.0889	0.2304	9.69586	17.7996
7.6895	30.354	7.0905	0.2301	9.70414	17.7932
7.6912	30.3539	7.0922	0.2308	9.71241	17.7876
7.6928	30.3541	7.0939	0.2321	9.72069	17.7896
7.6945	30.3545	7.0955	0.2336	9.72896	17.7993
7.6961	30.355	7.0972	0.2351	9.73724	17.8008
7.6978	30.3555	7.0988	0.2365	9.74551	17.8039
7.6994	30.356	7.1005	0.2369	9.75379	17.806
7.7011	30.3558	7.1022	0.237	9.76206	17.8051
7.7028	30.3556	7.1038	0.2371	9.77033	17.7981
7.7044	30.3553	7.1055	0.2366	9.77861	17.7966
7.7061	30.3562	7.1071	0.236	9.78688	17.7971
7.7077	30.357	7.1088	0.2353	9.79516	17.8017
7.7094	30.3571	7.1105	0.2347	9.80343	17.8033
7.7111	30.3572	7.1121	0.2341	9.81171	17.806
7.7127	30.3568	7.1138	0.2339	9.81998	17.8102
7.7144	30.3557	7.1154	0.2337	9.82826	17.8075
7.716	30.3547	7.1171	0.2336	9.83653	17.7997
7.7177	30.3538	7.1188	0.2335	9.8448	17.7954
7.7194	30.3529	7.1204	0.2335	9.85308	17.792
7.721	30.3517	7.1221	0.2334	9.86135	17.785
7.7227	30.3506	7.1237	0.2337	9.86963	17.787
7.7243	30.35	7.1254	0.2339	9.8779	17.7899
7.726	30.3494	7.1271	0.2342	9.88618	17.7885
7.7277	30.3486	7.1287	0.2335	9.89445	17.7862
7.7293	30.3473	7.1304	0.2325	9.90273	17.7873
7.731	30.3461	7.132	0.2309	9.911	17.7868
7.7326	30.3452	7.1337	0.2293	9.91928	17.7881
7.7343	30.3442	7.1354	0.2281	9.92755	17.7891
7.736	30.3429	7.137	0.2278	9.93583	17.7876
7.7376	30.3412	7.1387	0.2275	9.9441	17.7883
7.7393	30.3393	7.1403	0.2273	9.95237	17.7879
7.7409	30.3375	7.142	0.227	9.96065	17.7876
7.7426	30.3356	7.1437	0.2267	9.96892	17.7864
7.7442	30.3348	7.1453	0.2265	9.9772	17.7871
7.7459	30.3348	7.147	0.2267	9.98547	17.7882
7.7476	30.334	7.1486	0.2272	9.99375	17.7892
7.7492	30.333	7.1503	0.2278	10.002	17.7847
7.7509	30.332	7.152	0.2272	10.0103	17.7836
7.7525	30.3306	7.1536	0.226	10.0186	17.7847
7.7542	30.3296	7.1553	0.2245	10.0268	17.7853
7.7559	30.3293	7.1569	0.2229	10.0351	17.785
7.7575	30.3291	7.1586	0.2216	10.0434	17.7857
7.7592	30.329	7.1603	0.2212	10.0517	17.7842
7.7608	30.3292	7.1619	0.221	10.0599	17.7809
7.7625	30.3297	7.1636	0.2208	10.0682	17.776
7.7642	30.3303	7.1652	0.2205	10.0765	17.7699
7.7658	30.3309	7.1669	0.2198	10.0848	17.7643
7.7675	30.3312	7.1686	0.2183	10.093	17.7594
7.7691	30.331	7.1702	0.2176	10.1013	17.7563
7.7708	30.3316	7.1719	0.217	10.1096	17.7577
7.7725	30.3321	7.1735	0.2165	10.1179	17.7597
7.7741	30.3327	7.1752	0.2168	10.1261	17.761
7.7758	30.3337	7.1769	0.2173	10.1344	17.7613
7.7774	30.3354	7.1785	0.2168	10.1427	17.7599
7.7791	30.3374	7.1802	0.2163	10.151	17.7547
7.7808	30.3394	7.1818	0.2158	10.1592	17.7499
7.7824	30.3412	7.1835	0.215	10.1675	17.7488
7.7841	30.342	7.1852	0.2141	10.1758	17.7494
7.7857	30.3418	7.1868	0.2133	10.1841	17.751
7.7874	30.3411	7.1885	0.2125	10.1923	17.7535
7.7891	30.3401	7.1901	0.2117	10.2006	17.7555
7.7907	30.3391	7.1918	0.2107	10.2089	17.756
7.7924	30.3381	7.1935	0.2102	10.2172	17.7525
7.794	30.3374	7.1951	0.2107	10.2254	17.7475
7.7957	30.3369	7.1968	0.2111	10.2337	17.7446
7.7973	30.3363	7.1984	0.2119	10.242	17.7435
7.799	30.3358	7.2001	0.213	10.2503	17.7438
7.8007	30.3353	7.2018	0.2136	10.2585	17.7508
7.8023	30.3347	7.2034	0.2136	10.2668	17.7598
7.804	30.334	7.2051	0.2137	10.2751	17.7614
7.8056	30.3332	7.2067	0.2134	10.2834	17.7598
7.8073	30.3325	7.2084	0.213	10.2916	17.7573
7.809	30.332	7.2101	0.2132	10.2999	17.7537
7.8106	30.3319	7.2117	0.2138	10.3082	17.7501
7.8123	30.332	7.2134	0.2143	10.3165	17.7507
7.8139	30.332	7.215	0.2155	10.3247	17.7543
7.8156	30.3322	7.2167	0.2166	10.333	17.7587
7.8173	30.3321	7.2184	0.2172	10.3413	17.761
7.8189	30.3315	7.22	0.2177	10.3496	17.7608
7.8206	30.3308	7.2217	0.2174	10.3578	17.7581
7.8222	30.3301	7.2233	0.2158	10.3661	17.755
7.8239	30.33	7.225	0.2139	10.3744	17.7489
7.8256	30.3308	7.2267	0.2122	10.3827	17.7435
7.8272	30.3318	7.2283	0.2104	10.3909	17.7425
7.8289	30.3328	7.23	0.2087	10.3992	17.7441
7.8305	30.3338	7.2316	0.2071	10.4075	17.7438
7.8322	30.3345	7.2333	0.2059	10.4157	17.7451
7.8339	30.3353	7.2349	0.2047	10.424	17.748
7.8355	30.3359	7.2366	0.2034	10.4323	17.746
7.8372	30.3365	7.2383	0.2022	10.4406	17.7451
7.8388	30.3371	7.2399	0.2005	10.4488	17.746
7.8405	30.3378	7.2416	0.1988	10.4571	17.7484
7.8422	30.3385	7.2432	0.197	10.4654	17.751
7.8438	30.3392	7.2449	0.1951	10.4737	17.7572
7.8455	30.3398	7.2466	0.1933	10.4819	17.7626
7.8471	30.34	7.2482	0.1926	10.4902	17.7701
7.8488	30.3395	7.2499	0.1928	10.4985	17.7728
7.8504	30.339	7.2515	0.193	10.5068	17.7733
7.8521	30.3385	7.2532	0.1932	10.515	17.7773
7.8538	30.3381	7.2549	0.1928	10.5233	17.7804
7.8554	30.3377	7.2565	0.1913	10.5316	17.7814
7.8571	30.3374	7.2582	0.189	10.5399	17.7868
7.8587	30.3369	7.2598	0.1868	10.5481	17.7915
7.8604	30.3364	7.2615	0.1847	10.5564	17.7933
7.8621	30.3359	7.2632	0.1836	10.5647	17.7958
7.8637	30.3352	7.2648	0.184	10.573	17.7935
7.8654	30.3342	7.2665	0.1852	10.5812	17.7908
7.867	30.3329	7.2681	0.1863	10.5895	17.7892
7.8687	30.3316	7.2698	0.1878	10.5978	17.7848
7.8704	30.3307	7.2715	0.1897	10.6061	17.7816
7.872	30.3302	7.2731	0.1916	10.6143	17.7812
7.8737	30.3299	7.2748	0.1935	10.6226	17.7804
7.8753	30.3296	7.2764	0.1953	10.6309	17.7812
7.877	30.3294	7.2781	0.1971	10.6392	17.7866
7.8787	30.329	7.2798	0.1988	10.6474	17.7844
7.8803	30.3285	7.2814	0.2005	10.6557	17.7819
7.882	30.328	7.2831	0.2022	10.664	17.7779
7.8836	30.3274	7.2847	0.203	10.6723	17.7728
7.8853	30.3266	7.2864	0.203	10.6805	17.7655
7.887	30.3251	7.2881	0.2018	10.6888	17.763
7.8886	30.3244	7.2897	0.2	10.6971	17.7583
7.8903	30.3239	7.2914	0.1982	10.7054	17.7528
7.8919	30.3235	7.293	0.1966	10.7136	17.7497
7.8936	30.3231	7.2947	0.1952	10.7219	17.7447
7.8952	30.3231	7.2964	0.1941	10.7302	17.7389
7.8969	30.3231	7.298	0.1935	10.7385	17.7425
7.8986	30.3231	7.2997	0.1929	10.7467	17.7469
7.9002	30.323	7.3013	0.1926	10.755	17.7495
7.9019	30.323	7.303	0.1926	10.7633	17.7435
7.9035	30.3232	7.3047	0.1922	10.7716	17.7423
7.9052	30.3234	7.3063	0.1915	10.7798	17.7363
7.9069	30.3237	7.308	0.1908	10.7881	17.7324
7.9085	30.324	7.3096	0.19	10.7964	17.7231
7.9102	30.3242	7.3113	0.1891	10.8047	17.7198
7.9118	30.3241	7.313	0.1876	10.8129	17.717
7.9135	30.3236	7.3146	0.1861	10.8212	17.7127
7.9152	30.3229	7.3163	0.1844	10.8295	17.7137
7.9168	30.3223	7.3179	0.1824	10.8378	17.7153
7.9185	30.3219	7.3196	0.1806	10.846	17.7173
7.9201	30.3217	7.3213	0.1788	10.8543	17.7229
7.9218	30.3215	7.3229	0.177	10.8626	17.7237
7.9235	30.3214	7.3246	0.1751	10.8708	17.7187
7.9251	30.3217	7.3262	0.1738	10.8791	17.7173
7.9268	30.3224	7.3279	0.1735	10.8874	17.7178
7.9284	30.3238	7.3296	0.1736	10.8957	17.7158
7.9301	30.3254	7.3312	0.1735	10.9039	17.7225
7.9318	30.3272	7.3329	0.173	10.9122	17.7321
7.9334	30.3291	7.3345	0.1726	10.9205	17.7448
7.9351	30.3308	7.3362	0.1722	10.9288	17.758
7.9367	30.3321	7.3379	0.1718	10.937	17.7734
7.9384	30.3334	7.3395	0.1718	10.9453	17.7922
7.9401	30.3344	7.3412	0.1719	10.9536	17.8076
7.9417	30.3352	7.3428	0.1715	10.9619	17.8245
7.9434	30.3361	7.3445	0.171	10.9701	17.85
7.945	30.337	7.3462	0.1705	10.9784	17.8759
7.9467	30.3379	7.3478	0.1699	10.9867	17.9042
7.9483	30.3389	7.3495	0.1689	10.995	17.9444
7.95	30.3403	7.3511	0.1679	11.0032	17.9945
7.9517	30.3417	7.3528	0.1669	11.0115	18.0417
7.9533	30.3432	7.3545	0.1659	11.0198	18.1017
7.955	30.3448	7.3561	0.1652	11.0281	18.1687
7.9566	30.3469	7.3578	0.1646	11.0363	18.2437
7.9583	30.3497	7.3594	0.1643	11.0446	18.3253
7.96	30.3522	7.3611	0.1641	11.0529	18.4194
7.9616	30.3547	7.3628	0.1638	11.0612	18.5161
7.9633	30.3572	7.3644	0.163	11.0694	18.632
7.9649	30.3596	7.3661	0.1622	11.0777	18.768
7.9666	30.3617	7.3677	0.1614	11.086	18.917
7.9683	30.3635	7.3694	0.1606	11.0943	19.0812
7.9699	30.3653	7.3711	0.1598	11.1025	19.2616
7.9716	30.3676	7.3727	0.1591	11.1108	19.4549
7.9732	30.3706	7.3744	0.1587	11.1191	19.6566
7.9749	30.3735	7.376	0.1585	11.1274	19.8889
7.9766	30.3762	7.3777	0.1583	11.1356	20.1491
7.9782	30.379	7.3794	0.1583	11.1439	20.4334
7.9799	30.3819	7.381	0.158	11.1522	20.7396
7.9815	30.3851	7.3827	0.1574	11.1605	21.0756
7.9832	30.3883	7.3843	0.1569	11.1687	21.4064
7.9849	30.3916	7.386	0.157	11.177	21.7781
7.9865	30.3954	7.3877	0.1579	11.1853	22.1946
7.9882	30.4001	7.3893	0.159	11.1936	22.6412
7.9898	30.4048	7.391	0.1603	11.2018	23.1115
7.9915	30.4088	7.3926	0.1614	11.2101	23.6064
7.9932	30.4123	7.3943	0.1624	11.2184	24.0822
7.9948	30.4157	7.3959	0.1631	11.2267	24.5975
7.9965	30.4206	7.3976	0.1635	11.2349	25.1654
7.9981	30.4255	7.3993	0.1639	11.2432	25.7647
7.9998	30.4294	7.4009	0.1643	11.2515	26.3848
8.0014	30.4334	7.4026	0.1641	11.2598	27.0273
8.0031	30.4383	7.4043	0.1635	11.268	27.6352
8.0048	30.445	7.4059	0.1635	11.2763	28.2683
8.0064	30.4519	7.4076	0.1635	11.2846	28.9451
8.0081	30.4587	7.4092	0.1635	11.2928	29.6347
8.0097	30.4657	7.4109	0.1637	11.3011	30.3328
8.0114	30.4734	7.4125	0.164	11.3094	31.0313
8.0131	30.4819	7.4142	0.1643	11.3177	31.7013
8.0147	30.4892	7.4159	0.1646	11.3259	32.3557
8.0164	30.4966	7.4175	0.1649	11.3342	33.028
8.018	30.5045	7.4192	0.1646	11.3425	33.7053
8.0197	30.5142	7.4208	0.164	11.3508	34.3694
8.0214	30.5242	7.4225	0.1634	11.359	35.0252
8.023	30.534	7.4242	0.1628	11.3673	35.6514
8.0247	30.5438	7.4258	0.1622	11.3756	36.2027
8.0263	30.5544	7.4275	0.1612	11.3839	36.7347
8.028	30.5665	7.4291	0.1593	11.3921	37.2713
8.0297	30.5778	7.4308	0.1575	11.4004	37.7604
8.0313	30.5885	7.4325	0.1556	11.4087	38.2029
8.033	30.5998	7.4341	0.1538	11.417	38.6042
8.0346	30.6127	7.4358	0.1522	11.4252	38.9317
8.0363	30.6267	7.4374	0.1508	11.4335	39.2089
8.038	30.6402	7.4391	0.1494	11.4418	39.4531
8.0396	30.6536	7.4408	0.1479	11.4501	39.6413
8.0413	30.668	7.4424	0.1467	11.4583	39.7734
8.0429	30.6832	7.4441	0.1462	11.4666	39.8537
8.0446	30.697	7.4457	0.1458	11.4749	39.8767
8.0462	30.7081	7.4474	0.1454	11.4832	39.8461
8.0479	30.7217	7.4491	0.1452	11.4914	39.7601
8.0496	30.7369	7.4507	0.1452	11.4997	39.6196
8.0512	30.7547	7.4524	0.1451	11.508	39.4197
8.0529	30.7731	7.454	0.145	11.5163	39.1666
8.0545	30.7906	7.4557	0.1448	11.5245	38.877
8.0562	30.8081	7.4574	0.1448	11.5328	38.5593
8.0579	30.8255	7.459	0.1454	11.5411	38.1931
8.0595	30.8465	7.4607	0.1467	11.5494	37.7684
8.0612	30.866	7.4623	0.1481	11.5576	37.3027
8.0628	30.8849	7.464	0.1495	11.5659	36.8038
8.0645	30.9038	7.4657	0.1505	11.5742	36.2741
8.0662	30.923	7.4673	0.1511	11.5825	35.7418
8.0678	30.9461	7.469	0.1515	11.5907	35.2066
8.0695	30.9668	7.4706	0.1519	11.599	34.6091
8.0711	30.9874	7.4723	0.1523	11.6073	33.9884
8.0728	31.0083	7.474	0.1525	11.6156	33.3464
8.0745	31.0306	7.4756	0.1526	11.6238	32.696
8.0761	31.0554	7.4773	0.1527	11.6321	32.072
8.0778	31.0785	7.4789	0.1528	11.6404	31.4743
8.0794	31.1016	7.4806	0.1529	11.6487	30.8262
8.0811	31.1252	7.4823	0.1526	11.6569	30.1882
8.0828	31.1506	7.4839	0.1524	11.6652	29.5524
8.0844	31.1757	7.4856	0.1522	11.6735	28.9252
8.0861	31.1985	7.4872	0.1519	11.6818	28.3331
8.0877	31.2213	7.4889	0.1518	11.69	27.7861
8.0894	31.2454	7.4906	0.1521	11.6983	27.1934
8.0911	31.2725	7.4922	0.152	11.7066	26.6219
8.0927	31.2989	7.4939	0.1519	11.7149	26.0709
8.0944	31.3237	7.4955	0.1517	11.7231	25.5374
8.096	31.346	7.4972	0.1513	11.7314	25.036
8.0977	31.3648	7.4989	0.1502	11.7397	24.5708
8.0993	31.3913	7.5005	0.1487	11.7479	24.1108
8.101	31.4197	7.5022	0.1475	11.7562	23.6509
8.1027	31.4484	7.5038	0.1463	11.7645	23.2242
8.1043	31.4771	7.5055	0.1456	11.7728	22.8134
8.106	31.5063	7.5072	0.1459	11.781	22.4346
8.1076	31.5402	7.5088	0.1469	11.7893	22.0867
8.1093	31.5716	7.5105	0.148	11.7976	21.784
8.111	31.6023	7.5121	0.1492	11.8059	21.4617
8.1126	31.633	7.5138	0.1497	11.8141	21.1653
8.1143	31.6667	7.5155	0.1501	11.8224	20.888
8.1159	31.7032	7.5171	0.1505	11.8307	20.6346
8.1176	31.7356	7.5188	0.1511	11.839	20.4033
8.1193	31.7677	7.5204	0.1515	11.8472	20.2023
8.1209	31.7997	7.5221	0.1517	11.8555	19.9914
8.1226	31.8365	7.5238	0.1521	11.8638	19.797
8.1242	31.8744	7.5254	0.1526	11.8721	19.6096
8.1259	31.91	7.5271	0.153	11.8803	19.442
8.1276	31.9457	7.5287	0.1536	11.8886	19.2973
8.1292	31.9815	7.5304	0.1544	11.8969	19.1771
8.1309	32.0255	7.5321	0.1547	11.9052	19.0535
8.1325	32.0661	7.5337	0.155	11.9134	18.9421
8.1342	32.1048	7.5354	0.1552	11.9217	18.8329
8.1359	32.1436	7.537	0.1552	11.93	18.7328
8.1375	32.1844	7.5387	0.1553	11.9383	18.6427
8.1392	32.2291	7.5404	0.1558	11.9465	18.5634
8.1408	32.2674	7.542	0.1563	11.9548	18.4914
8.1425	32.3058	7.5437	0.1568	11.9631	18.4258
8.1442	32.3449	7.5453	0.1572	11.9714	18.3645
8.1458	32.389	7.547	0.1565	11.9796	18.3007
8.1475	32.4327	7.5487	0.1552	11.9879	18.247
8.1491	32.465	7.5503	0.1539	11.9962	18.1985
8.1508	32.4972	7.552	0.152	12.0045	18.1593
8.1524	32.5347	7.5536	0.1497	12.0127	18.1134
8.1541	32.5807	7.5553	0.1482	12.021	18.0767
8.1558	32.6289	7.557	0.1466	12.0293	18.0433
8.1574	32.6741	7.5586	0.1448	12.0376	18.009
8.1591	32.718	7.5603	0.1433	12.0458	17.9756
8.1607	32.7627	7.5619	0.1421	12.0541	17.9539
8.1624	32.8136	7.5636	0.1411	12.0624	17.9269
8.1641	32.8635	7.5653	0.1403	12.0707	17.9034
8.1657	32.9097	7.5669	0.1396	12.0789	17.8783
8.1674	32.955	7.5686	0.1391	12.0872	17.8595
8.169	33.0029	7.5702	0.1386	12.0955	17.8374
8.1707	33.0554	7.5719	0.1379	12.1038	17.8255
8.1724	33.1023	7.5735	0.1372	12.112	17.8118
8.174	33.1466	7.5752	0.1364	12.1203	17.8007
8.1757	33.1907	7.5769	0.1356	12.1286	17.7865
8.1773	33.2411	7.5785	0.135	12.1369	17.7738
8.179	33.2939	7.5802	0.1346	12.1451	17.761
8.1807	33.342	7.5818	0.1342	12.1534	17.7488
8.1823	33.3895	7.5835	0.134	12.1617	17.7378
8.184	33.4379	7.5852	0.134	12.17	17.7279
8.1856	33.4943	7.5868	0.134	12.1782	17.7179
8.1873	33.5467	7.5885	0.134	12.1865	17.7114
8.189	33.5939	7.5901	0.134	12.1948	17.7034
8.1906	33.6408	7.5918	0.1339	12.203	17.6994
8.1923	33.6907	7.5935	0.1344	12.2113	17.6952
8.1939	33.7473	7.5951	0.1357	12.2196	17.6929
8.1956	33.7965	7.5968	0.1371	12.2279	17.6848
8.1972	33.8441	7.5984	0.1384	12.2361	17.6779
8.1989	33.891	7.6001	0.1394	12.2444	17.6734
8.2006	33.9341	7.6018	0.14	12.2527	17.6685
8.2022	33.9753	7.6034	0.1404	12.261	17.6635
8.2039	34.0177	7.6051	0.1407	12.2692	17.6631
8.2055	34.0632	7.6067	0.141	12.2775	17.6672
8.2072	34.1106	7.6084	0.1412	12.2858	17.6691
8.2089	34.1609	7.6101	0.1412	12.2941	17.6702
8.2105	34.2135	7.6117	0.141	12.3023	17.6698
8.2122	34.2628	7.6134	0.1409	12.3106	17.6711
8.2138	34.3099	7.615	0.1411	12.3189	17.6631
8.2155	34.357	7.6167	0.1417	12.3272	17.6557
8.2172	34.4097	7.6184	0.1423	12.3354	17.652
8.2188	34.4627	7.62	0.143	12.3437	17.6511
8.2205	34.5114	7.6217	0.1436	12.352	17.6473
8.2221	34.5587	7.6233	0.1441	12.3603	17.6508
8.2238	34.6071	7.625	0.1445	12.3685	17.654
8.2255	34.6599	7.6267	0.1446	12.3768	17.6549
8.2271	34.7086	7.6283	0.1446	12.3851	17.6541
8.2288	34.7547	7.63	0.1447	12.3934	17.6512
8.2304	34.8009	7.6316	0.1449	12.4016	17.6478
8.2321	34.8502	7.6333	0.1451	12.4099	17.6431
8.2338	34.9013	7.635	0.1453	12.4182	17.6394
8.2354	34.9474	7.6366	0.1456	12.4265	17.6366
8.2371	34.9921	7.6383	0.1458	12.4347	17.632
8.2387	35.0367	7.6399	0.1461	12.443	17.6272
8.2404	35.0862	7.6416	0.1465	12.4513	17.6239
8.2421	35.135	7.6433	0.147	12.4596	17.6198
8.2437	35.1793	7.6449	0.1476	12.4678	17.6169
8.2454	35.2232	7.6466	0.1482	12.4761	17.619
8.247	35.2677	7.6482	0.1489	12.4844	17.6228
8.2487	35.3179	7.6499	0.1496	12.4927	17.6241
8.2503	35.3635	7.6516	0.1504	12.5009	17.6253
8.252	35.4019	7.6532	0.1515	12.5092	17.6253
8.2537	35.4342	7.6549	0.1531	12.5175	17.6227
8.2553	35.4694	7.6565	0.1539	12.5258	17.6207
8.257	35.5125	7.6582	0.1546	12.534	17.618
8.2586	35.5587	7.6599	0.1552	12.5423	17.6167
8.2603	35.5984	7.6615	0.1559	12.5506	17.6177
8.262	35.6374	7.6632	0.1564	12.5589	17.6188
8.2636	35.6783	7.6648	0.1569	12.5671	17.616
8.2653	35.7218	7.6665	0.1575	12.5754	17.6127
8.2669	35.7617	7.6682	0.158	12.5837	17.6104
8.2686	35.7979	7.6698	0.1581	12.592	17.6077
8.2703	35.8346	7.6715	0.1578	12.6002	17.6067
8.2719	35.8739	7.6731	0.1574	12.6085	17.6075
8.2736	35.9132	7.6748	0.1569	12.6168	17.6097
8.2752	35.9482	7.6765	0.1564	12.6251	17.6118
8.2769	35.9813	7.6781	0.1558	12.6333	17.6144
8.2786	36.0161	7.6798	0.1553	12.6416	17.6165
8.2802	36.0534	7.6814	0.1547	12.6499	17.6191
8.2819	36.0882	7.6831	0.1542	12.6581	17.6272
8.2835	36.1191	7.6848	0.1545	12.6664	17.6387
8.2852	36.149	7.6864	0.1555	12.6747	17.6493
8.2869	36.1816	7.6881	0.1564	12.683	17.6639
8.2885	36.2157	7.6897	0.1573	12.6912	17.6833
8.2902	36.2456	7.6914	0.1583	12.6995	17.6989
8.2918	36.2733	7.6931	0.1593	12.7078	17.7152
8.2935	36.3013	7.6947	0.1601	12.7161	17.7336
8.2952	36.332	7.6964	0.1604	12.7243	17.7499
8.2968	36.361	7.698	0.1607	12.7326	17.7671
8.2985	36.3867	7.6997	0.161	12.7409	17.7933
8.3001	36.4115	7.7014	0.1614	12.7492	17.8199
8.3018	36.4368	7.703	0.1621	12.7574	17.8483
8.3034	36.4628	7.7047	0.1629	12.7657	17.8746
8.3051	36.482	7.7063	0.1637	12.774	17.8937
8.3068	36.4993	7.708	0.1654	12.7823	17.906
8.3084	36.518	7.7097	0.1672	12.7905	17.9108
8.3101	36.5404	7.7113	0.1693	12.7988	17.9062
8.3117	36.5647	7.713	0.1718	12.8071	17.8993
8.3134	36.5879	7.7146	0.1747	12.8154	17.8953
8.3151	36.6078	7.7163	0.1773	12.8236	17.8889
8.3167	36.6279	7.718	0.1792	12.8319	17.8825
8.3184	36.6484	7.7196	0.1812	12.8402	17.8791
8.32	36.6691	7.7213	0.1833	12.8485	17.8758
8.3217	36.687	7.7229	0.1857	12.8567	17.8678
8.3234	36.7035	7.7246	0.1892	12.865	17.8562
8.325	36.7201	7.7262	0.1928	12.8733	17.8476
8.3267	36.7369	7.7279	0.1954	12.8816	17.8393
8.3283	36.7522	7.7296	0.1979	12.8898	17.8306
8.33	36.7645	7.7312	0.2006	12.8981	17.8227
8.3317	36.7766	7.7329	0.2035	12.9064	17.8202
8.3333	36.7885	7.7345	0.2065	12.9147	17.8151
8.335	36.7998	7.7362	0.2094	12.9229	17.8095
8.3366	36.8093	7.7379	0.2123	12.9312	17.8048
8.3383	36.8168	7.7395	0.215	12.9395	17.804
8.34	36.8243	7.7412	0.2175	12.9478	17.8027
8.3416	36.8318	7.7428	0.2199	12.956	17.802
8.3433	36.8387	7.7445	0.2222	12.9643	17.7999
8.3449	36.8441	7.7462	0.2244	12.9726	17.8005
8.3466	36.8486	7.7478	0.2264	12.9809	17.7995
8.3482	36.8526	7.7495	0.2274	12.9891	17.7994
8.3499	36.8555	7.7511	0.2278	12.9974	17.7989
8.3516	36.8567	7.7528	0.2281	13.0057	17.7984
8.3532	36.8566	7.7545	0.2287	13.014	17.7935
8.3549	36.8562	7.7561	0.23	13.0222	17.7898
8.3565	36.8551	7.7578	0.2322	13.0305	17.782
8.3582	36.8535	7.7594	0.2347	13.0388	17.7773
8.3599	36.8515	7.7611	0.2368	13.0471	17.7726
8.3615	36.8477	7.7628	0.2389	13.0553	17.7743
8.3632	36.8437	7.7644	0.2411	13.0636	17.7662
8.3648	36.839	7.7661	0.2428	13.0719	17.7606
8.3665	36.8327	7.7677	0.2438	13.0802	17.7556
8.3682	36.8261	7.7694	0.2448	13.0884	17.7503
8.3698	36.8193	7.7711	0.2459	13.0967	17.7412
8.3715	36.8123	7.7727	0.247	13.105	17.7397
8.3731	36.8035	7.7744	0.2477	13.1132	17.7406
8.3748	36.7934	7.776	0.2483	13.1215	17.7405
8.3765	36.7838	7.7777	0.2489	13.1298	17.7358
8.3781	36.7743	7.7794	0.2501	13.1381	17.7346
8.3798	36.7639	7.781	0.2519	13.1463	17.7343
8.3814	36.7507	7.7827	0.254	13.1546	17.7334
8.3831	36.7369	7.7843	0.256	13.1629	17.7319
8.3848	36.7232	7.786	0.2579	13.1712	17.7355
8.3864	36.7095	7.7877	0.2591	13.1794	17.7381
8.3881	36.695	7.7893	0.2605	13.1877	17.7364
8.3897	36.6792	7.791	0.2623	13.196	17.735
8.3914	36.6643	7.7926	0.2639	13.2043	17.7324
8.3931	36.65	7.7943	0.2649	13.2125	17.7339
8.3947	36.6352	7.796	0.265	13.2208	17.7341
8.3964	36.6175	7.7976	0.2646	13.2291	17.7342
8.398	36.5976	7.7993	0.2639	13.2374	17.7278
8.3997	36.5787	7.8009	0.2633	13.2456	17.7212
8.4013	36.56	7.8026	0.263	13.2539	17.7188
8.403	36.5404	7.8043	0.2626	13.2622	17.7105
8.4047	36.519	7.8059	0.2619	13.2705	17.7011
8.4063	36.4979	7.8076	0.2611	13.2787	17.7032
8.408	36.4794	7.8092	0.2606	13.287	17.7021
8.4096	36.4632	7.8109	0.2606	13.2953	17.6972
8.4113	36.4483	7.8126	0.2605	13.3036	17.7032
8.413	36.4269	7.8142	0.2604	13.3118	17.7087
8.4146	36.4036	7.8159	0.2603	13.3201	17.705
8.4163	36.3817	7.8175	0.2602	13.3284	17.7085
8.4179	36.3599	7.8192	0.2599	13.3367	17.7091
8.4196	36.338	7.8209	0.2591	13.3449	17.6998
8.4213	36.3103	7.8225	0.2577	13.3532	17.6955
8.4229	36.2859	7.8242	0.2563	13.3615	17.6969
8.4246	36.2623	7.8258	0.256	13.3698	17.6955
8.4262	36.2386	7.8275	0.2561	13.378	17.6968
8.4279	36.2129	7.8292	0.2571	13.3863	17.6998
8.4296	36.1849	7.8308	0.2581	13.3946	17.7026
8.4312	36.159	7.8325	0.2592	13.4029	17.7004
8.4329	36.1333	7.8341	0.2597	13.4111	17.7007
8.4345	36.1068	7.8358	0.2607	13.4194	17.6942
8.4362	36.0764	7.8375	0.2627	13.4277	17.6903
8.4379	36.0467	7.8391	0.2646	13.436	17.688
8.4395	36.0212	7.8408	0.2666	13.4442	17.6875
8.4412	35.9955	7.8424	0.2686	13.4525	17.6816
8.4428	35.9677	7.8441	0.2702	13.4608	17.6815
8.4445	35.9353	7.8458	0.2717	13.4691	17.6848
8.4462	35.9049	7.8474	0.2732	13.4773	17.6878
8.4478	35.8759	7.8491	0.2744	13.4856	17.6886
8.4495	35.8463	7.8507	0.2753	13.4939	17.6901
8.4511	35.8143	7.8524	0.2757	13.5022	17.6955
8.4528	35.7813	7.8541	0.2761	13.5104	17.6985
8.4544	35.7511	7.8557	0.2766	13.5187	17.6971
8.4561	35.7219	7.8574	0.2774	13.527	17.6973
8.4578	35.6908	7.859	0.2784	13.5353	17.6975
8.4594	35.6572	7.8607	0.2795	13.5435	17.6938
8.4611	35.6279	7.8624	0.2805	13.5518	17.6869
8.4627	35.606	7.864	0.2817	13.5601	17.6852
8.4644	35.5808	7.8657	0.2829	13.5683	17.6853
8.4661	35.5516	7.8673	0.2833	13.5766	17.6859
8.4677	35.5169	7.869	0.2835	13.5849	17.6865
8.4694	35.4815	7.8707	0.2837	13.5932	17.6878
8.471	35.4485	7.8723	0.2835	13.6014	17.6889
8.4727	35.416	7.874	0.2828	13.6097	17.6903
8.4744	35.3822	7.8756	0.2825	13.618	17.6912
8.476	35.3434	7.8773	0.2822	13.6263	17.6939
8.4777	35.3086	7.879	0.282	13.6345	17.6934
8.4793	35.2752	7.8806	0.2829	13.6428	17.6911
8.481	35.242	7.8823	0.2841	13.6511	17.6863
8.4827	35.2067	7.8839	0.2853	13.6594	17.6845
8.4843	35.169	7.8856	0.2865	13.6676	17.6843
8.486	35.1378	7.8872	0.2877	13.6759	17.6844
8.4876	35.1066	7.8889	0.2883	13.6842	17.6821
8.4893	35.0751	7.8906	0.2892	13.6925	17.6798
8.491	35.0401	7.8922	0.2902	13.7007	17.6777
8.4926	35.0037	7.8939	0.2913	13.709	17.6723
8.4943	34.9703	7.8955	0.293	13.7173	17.6705
8.4959	34.9369	7.8972	0.2952	13.7256	17.6723
8.4976	34.9027	7.8989	0.297	13.7338	17.6731
8.4992	34.8642	7.9005	0.2987	13.7421	17.6717
8.5009	34.8299	7.9022	0.3004	13.7504	17.6723
8.5026	34.7971	7.9038	0.3018	13.7587	17.6736
8.5042	34.7641	7.9055	0.3031	13.7669	17.6718
8.5059	34.729	7.9072	0.304	13.7752	17.6685
8.5075	34.6911	7.9088	0.3048	13.7835	17.6677
8.5092	34.658	7.9105	0.3058	13.7918	17.6678
8.5109	34.6263	7.9121	0.3072	13.8	17.6673
8.5125	34.5967	7.9138	0.3091	13.8083	17.6699
8.5142	34.5708	7.9155	0.3113	13.8166	17.676
8.5158	34.5421	7.9171	0.3134	13.8249	17.6827
8.5175	34.5122	7.9188	0.3152	13.8331	17.6877
8.5192	34.4812	7.9204	0.3173	13.8414	17.69
8.5208	34.45	7.9221	0.3189	13.8497	17.6913
8.5225	34.4158	7.9238	0.3201	13.858	17.6932
8.5241	34.3797	7.9254	0.3212	13.8662	17.6919
8.5258	34.3458	7.9271	0.3232	13.8745	17.6866
8.5275	34.3127	7.9287	0.3257	13.8828	17.6802
8.5291	34.2797	7.9304	0.3287	13.8911	17.6769
8.5308	34.2417	7.9321	0.3318	13.8993	17.6731
8.5324	34.2051	7.9337	0.3348	13.9076	17.6709
8.5341	34.1725	7.9354	0.3377	13.9159	17.6721
8.5358	34.1404	7.937	0.3401	13.9242	17.6731
8.5374	34.1071	7.9387	0.3419	13.9324	17.6721
8.5391	34.0708	7.9404	0.3436	13.9407	17.6731
8.5407	34.039	7.942	0.3467	13.949	17.6748
8.5424	34.0085	7.9437	0.3505	13.9573	17.6733
8.5441	33.9779	7.9453	0.3547
8.5457	33.9434	7.947	0.3589
8.5474	33.9082	7.9487	0.3631
8.549	33.878	7.9503	0.3684
8.5507	33.8478	7.952	0.3736
8.5523	33.8176	7.9536	0.3785
8.554	33.782	7.9553	0.3834
8.5557	33.7488	7.957	0.3889
8.5573	33.7189	7.9586	0.3956
8.559	33.6889	7.9603	0.4022
8.5606	33.6568	7.9619	0.4087
8.5623	33.6224	7.9636	0.4153
8.564	33.5931	7.9653	0.4232
8.5656	33.5707	7.9669	0.4314
8.5673	33.5499	7.9686	0.4382
8.5689	33.5242	7.9702	0.4437
8.5706	33.4927	7.9719	0.4492
8.5723	33.463	7.9736	0.4576
8.5739	33.436	7.9752	0.4682
8.5756	33.4091	7.9769	0.4792
8.5772	33.3798	7.9785	0.4902
8.5789	33.3496	7.9802	0.5015
8.5806	33.3218	7.9819	0.5135
8.5822	33.2953	7.9835	0.5248
8.5839	33.2684	7.9852	0.5352
8.5855	33.2377	7.9868	0.5453
8.5872	33.2084	7.9885	0.5569
8.5889	33.1817	7.9902	0.5697
8.5905	33.1555	7.9918	0.5819
8.5922	33.1273	7.9935	0.5937
8.5938	33.0962	7.9951	0.6061
8.5955	33.0689	7.9968	0.6208
8.5972	33.0429	7.9985	0.6356
8.5988	33.0168	8.0001	0.6493
8.6005	32.9886	8.0018	0.6627
8.6021	32.9608	8.0034	0.6787
8.6038	32.9358	8.0051	0.697
8.6054	32.9113	8.0068	0.7145
8.6071	32.8867	8.0084	0.7311
8.6088	32.8584	8.0101	0.7479
8.6104	32.8319	8.0117	0.7685
8.6121	32.8076	8.0134	0.789
8.6137	32.7834	8.0151	0.8063
8.6154	32.7588	8.0167	0.8235
8.6171	32.7344	8.0184	0.8413
8.6187	32.716	8.02	0.8647
8.6204	32.6966	8.0217	0.8838
8.622	32.6743	8.0234	0.9007
8.6237	32.6498	8.025	0.9191
8.6254	32.6235	8.0267	0.9416
8.627	32.5985	8.0283	0.9683
8.6287	32.5763	8.03	0.9955
8.6303	32.5541	8.0317	1.0212
8.632	32.5304	8.0333	1.0467
8.6337	32.5061	8.035	1.076
8.6353	32.4843	8.0366	1.1089
8.637	32.4638	8.0383	1.1405
8.6386	32.443	8.04	1.1708
8.6403	32.4203	8.0416	1.2018
8.642	32.3977	8.0433	1.2368
8.6436	32.3768	8.0449	1.2723
8.6453	32.3564	8.0466	1.3051
8.6469	32.3349	8.0483	1.3372
8.6486	32.3113	8.0499	1.3732
8.6502	32.2897	8.0516	1.4139
8.6519	32.2702	8.0532	1.4528
8.6536	32.251	8.0549	1.4904
8.6552	32.2295	8.0565	1.5281
8.6569	32.2068	8.0582	1.5719
8.6585	32.1867	8.0599	1.6186
8.6602	32.1674	8.0615	1.6611
8.6619	32.1477	8.0632	1.7025
8.6635	32.1261	8.0648	1.7456
8.6652	32.1054	8.0665	1.7972
8.6668	32.087	8.0682	1.8479
8.6685	32.0703	8.0698	1.8957
8.6702	32.0555	8.0715	1.9429
8.6718	32.0398	8.0731	1.9903
8.6735	32.0224	8.0748	2.0349
8.6751	32.0047	8.0765	2.0796
8.6768	31.9875	8.0781	2.1274
8.6785	31.9697	8.0798	2.1795
8.6801	31.95	8.0814	2.2351
8.6818	31.9307	8.0831	2.2985
8.6834	31.9135	8.0848	2.3607
8.6851	31.8963	8.0864	2.4196
8.6868	31.8782	8.0881	2.4796
8.6884	31.8592	8.0897	2.5469
8.6901	31.8419	8.0914	2.6196
8.6917	31.826	8.0931	2.6874
8.6934	31.8097	8.0947	2.7529
8.6951	31.792	8.0964	2.8228
8.6967	31.7748	8.098	2.9006
8.6984	31.7596	8.0997	2.9774
8.7	31.7448	8.1014	3.0493
8.7017	31.7291	8.103	3.12
8.7033	31.7124	8.1047	3.2016
8.705	31.6966	8.1063	3.2904
8.7067	31.6818	8.108	3.3723
8.7083	31.667	8.1097	3.4502
8.71	31.6507	8.1113	3.533
8.7116	31.6346	8.113	3.6259
8.7133	31.62	8.1146	3.718
8.715	31.6059	8.1163	3.8035
8.7166	31.5911	8.118	3.8873
8.7183	31.575	8.1196	3.9801
8.7199	31.5604	8.1213	4.0824
8.7216	31.5493	8.1229	4.1789
8.7233	31.5394	8.1246	4.2657
8.7249	31.5289	8.1263	4.3378
8.7266	31.5153	8.1279	4.414
8.7282	31.5014	8.1296	4.5087
8.7299	31.4895	8.1312	4.6144
8.7316	31.4778	8.1329	4.7098
8.7332	31.4656	8.1346	4.8072
8.7349	31.4515	8.1362	4.916
8.7365	31.4381	8.1379	5.0338
8.7382	31.4262	8.1395	5.1433
8.7399	31.4142	8.1412	5.2478
8.7415	31.4017	8.1429	5.3575
8.7432	31.3886	8.1445	5.4817
8.7448	31.377	8.1462	5.6041
8.7465	31.3661	8.1478	5.714
8.7482	31.3549	8.1495	5.8247
8.7498	31.3426	8.1512	5.946
8.7515	31.3303	8.1528	6.0784
8.7531	31.3194	8.1545	6.2016
8.7548	31.3084	8.1561	6.3185
8.7564	31.2969	8.1578	6.4389
8.7581	31.2848	8.1595	6.5717
8.7598	31.2737	8.1611	6.7078
8.7614	31.2633	8.1628	6.8332
8.7631	31.2529	8.1644	6.9543
8.7647	31.2423	8.1661	7.086
8.7664	31.2319	8.1678	7.2318
8.7681	31.2221	8.1694	7.3695
8.7697	31.2126	8.1711	7.498
8.7714	31.2027	8.1727	7.6269
8.773	31.1931	8.1744	7.7726
8.7747	31.185	8.1761	7.9195
8.7764	31.1783	8.1777	8.0356
8.778	31.1706	8.1794	8.1365
8.7797	31.1623	8.181	8.2399
8.7813	31.153	8.1827	8.3718
8.783	31.1432	8.1844	8.5308
8.7847	31.1349	8.186	8.6734
8.7863	31.1266	8.1877	8.8088
8.788	31.1181	8.1893	8.9453
8.7896	31.108	8.191	9.0911
8.7913	31.0986	8.1927	9.253
8.793	31.0905	8.1943	9.395
8.7946	31.0823	8.196	9.5376
8.7963	31.0734	8.1976	9.6822
8.7979	31.0637	8.1993	9.8381
8.7996	31.0552	8.201	9.9973
8.8013	31.0472	8.2026	10.1424
8.8029	31.0391	8.2043	10.2876
8.8046	31.0308	8.2059	10.4395
8.8062	31.0226	8.2076	10.6034
8.8079	31.0148	8.2093	10.7548
8.8095	31.007	8.2109	10.9
8.8112	30.9988	8.2126	11.0452
8.8129	30.9901	8.2142	11.2013
8.8145	30.9822	8.2159	11.3651
8.8162	30.9751	8.2175	11.5124
8.8178	30.9679	8.2192	11.6589
8.8195	30.9606	8.2209	11.8082
8.8212	30.9535	8.2225	11.9704
8.8228	30.9473	8.2242	12.1307
8.8245	30.9418	8.2258	12.2777
8.8261	30.9364	8.2275	12.424
8.8278	30.9307	8.2292	12.5614
8.8295	30.9231	8.2308	12.6891
8.8311	30.9162	8.2325	12.8123
8.8328	30.9096	8.2341	12.9441
8.8344	30.903	8.2358	13.0841
8.8361	30.8962	8.2375	13.2249
8.8378	30.8898	8.2391	13.389
8.8394	30.8848	8.2408	13.5456
8.8411	30.8797	8.2424	13.6856
8.8427	30.8744	8.2441	13.8255
8.8444	30.8689	8.2458	13.9727
8.8461	30.8635	8.2474	14.1348
8.8477	30.8583	8.2491	14.2746
8.8494	30.853	8.2507	14.4097
8.851	30.8466	8.2524	14.5465
8.8527	30.8403	8.2541	14.6979
8.8543	30.8348	8.2557	14.8516
8.856	30.8293	8.2574	14.9807
8.8577	30.8235	8.259	15.1091
8.8593	30.8169	8.2607	15.2416
8.861	30.8105	8.2624	15.3904
8.8626	30.8043	8.264	15.5292
8.8643	30.798	8.2657	15.6503
8.866	30.7915	8.2673	15.7737
8.8676	30.7853	8.269	15.906
8.8693	30.7809	8.2707	16.0424
8.8709	30.7772	8.2723	16.1657
8.8726	30.7731	8.274	16.28
8.8743	30.7684	8.2756	16.399
8.8759	30.7638	8.2773	16.5293
8.8776	30.7599	8.279	16.6541
8.8792	30.7566	8.2806	16.7568
8.8809	30.7529	8.2823	16.8454
8.8826	30.7479	8.2839	16.9229
8.8842	30.7426	8.2856	17.0276
8.8859	30.7376	8.2873	17.1413
8.8875	30.7326	8.2889	17.2434
8.8892	30.7276	8.2906	17.3424
8.8909	30.7223	8.2922	17.4424
8.8925	30.7179	8.2939	17.5523
8.8942	30.7139	8.2956	17.6494
8.8958	30.7099	8.2972	17.739
8.8975	30.7055	8.2989	17.8274
8.8992	30.7009	8.3005	17.9195
8.9008	30.6973	8.3022	18.0196
8.9025	30.6938	8.3039	18.1001
8.9041	30.6902	8.3055	18.1803
8.9058	30.6864	8.3072	18.2603
8.9074	30.6829	8.3088	18.3469
8.9091	30.6796	8.3105	18.4282
8.9108	30.6762	8.3122	18.4988
8.9124	30.6732	8.3138	18.569
8.9141	30.6705	8.3155	18.6403
8.9157	30.6686	8.3171	18.7154
8.9174	30.6669	8.3188	18.7777
8.9191	30.6651	8.3205	18.8347
8.9207	30.6625	8.3221	18.892
8.9224	30.6597	8.3238	18.951
8.924	30.6577	8.3254	19.0086
8.9257	30.6557	8.3271	19.0542
8.9274	30.6539	8.3288	19.0988
8.929	30.6528	8.3304	19.1438
8.9307	30.6521	8.3321	19.1893
8.9323	30.6516	8.3337	19.2282
8.934	30.651	8.3354	19.2536
8.9357	30.6502	8.3371	19.2821
8.9373	30.6491	8.3387	19.3148
8.939	30.6481	8.3404	19.3482
8.9406	30.6474	8.342	19.3783
8.9423	30.6467	8.3437	19.4012
8.944	30.6458	8.3454	19.4217
8.9456	30.6442	8.347	19.4417
8.9473	30.6425	8.3487	19.4609
8.9489	30.641	8.3503	19.4743
8.9506	30.6394	8.352	19.4839
8.9522	30.6378	8.3537	19.4929
8.9539	30.6359	8.3553	19.4984
8.9556	30.6336	8.357	19.5016
8.9572	30.6313	8.3586	19.4996
8.9589	30.6289	8.3603	19.4968
8.9605	30.626	8.362	19.4925
8.9622	30.6236	8.3636	19.4823
8.9639	30.6218	8.3653	19.47
8.9655	30.62	8.3669	19.4561
8.9672	30.6183	8.3686	19.4422
8.9688	30.6165	8.3703	19.4243
8.9705	30.6139	8.3719	19.4005
8.9722	30.6112	8.3736	19.3743
8.9738	30.6085	8.3752	19.3476
8.9755	30.6064	8.3769	19.3203
8.9771	30.6046	8.3785	19.2844
8.9788	30.6033	8.3802	19.2466
8.9805	30.602	8.3819	19.2105
8.9821	30.6009	8.3835	19.1747
8.9838	30.5992	8.3852	19.1401
8.9854	30.5975	8.3868	19.1036
8.9871	30.5961	8.3885	19.0663
8.9888	30.595	8.3902	19.0242
8.9904	30.5938	8.3918	18.9779
8.9921	30.5923	8.3935	18.9279
8.9937	30.5907	8.3951	18.8701
8.9954	30.5892	8.3968	18.8113
8.9971	30.5877	8.3985	18.7547
8.9987	30.5863	8.4001	18.6986
9.0004	30.5851	8.4018	18.6356
9.002	30.5843	8.4034	18.5668
9.0037	30.5838	8.4051	18.5013
9.0053	30.5833	8.4068	18.4376
9.007	30.583	8.4084	18.3743
9.0087	30.583	8.4101	18.2969
9.0103	30.5829	8.4117	18.2175
9.012	30.5828	8.4134	18.1436
9.0136	30.583	8.4151	18.0709
9.0153	30.5842	8.4167	17.992
9.017	30.5852	8.4184	17.902
9.0186	30.586	8.42	17.8177
9.0203	30.5867	8.4217	17.7367
9.0219	30.5872	8.4234	17.6561
9.0236	30.5871	8.425	17.5612
9.0253	30.5878	8.4267	17.4605
9.0269	30.5887	8.4283	17.3708
9.0286	30.5895	8.43	17.2826
9.0302	30.5899	8.4317	17.1935
9.0319	30.5902	8.4333	17.0844
9.0336	30.5909	8.435	16.9807
9.0352	30.5915	8.4366	16.8872
9.0369	30.5921	8.4383	16.8119
9.0385	30.5927	8.44	16.7352
9.0402	30.5931	8.4416	16.643
9.0419	30.5935	8.4433	16.5354
9.0435	30.5938	8.4449	16.4329
9.0452	30.5938	8.4466	16.333
9.0468	30.593	8.4483	16.2253
9.0485	30.5914	8.4499	16.1054
9.0502	30.5895	8.4516	15.9916
9.0518	30.5876	8.4532	15.8873
9.0535	30.586	8.4549	15.7828
9.0551	30.5847	8.4566	15.667
9.0568	30.5827	8.4582	15.5454
9.0584	30.5801	8.4599	15.433
9.0601	30.5775	8.4615	15.3252
9.0618	30.5748	8.4632	15.2134
9.0634	30.5724	8.4649	15.0891
9.0651	30.5704	8.4665	14.9698
9.0667	30.5686	8.4682	14.8585
9.0684	30.5669	8.4698	14.7487
9.0701	30.5651	8.4715	14.6275
9.0717	30.5636	8.4732	14.4968
9.0734	30.5624	8.4748	14.3801
9.075	30.5613	8.4765	14.2687
9.0767	30.5603	8.4781	14.1573
9.0784	30.5596	8.4798	14.0268
9.08	30.559	8.4815	13.8982
9.0817	30.5586	8.4831	13.7811
9.0833	30.5581	8.4848	13.6659
9.085	30.5573	8.4864	13.5429
9.0867	30.5571	8.4881	13.407
9.0883	30.5573	8.4898	13.3005
9.09	30.558	8.4914	13.2119
9.0916	30.5589	8.4931	13.1206
9.0933	30.5598	8.4947	13.0098
9.095	30.5606	8.4964	12.8801
9.0966	30.5608	8.4981	12.7511
9.0983	30.5608	8.4997	12.6368
9.0999	30.561	8.5014	12.5237
9.1016	30.5615	8.503	12.4028
9.1032	30.5623	8.5047	12.2714
9.1049	30.5631	8.5064	12.1502
9.1066	30.5639	8.508	12.038
9.1082	30.5644	8.5097	11.9231
9.1099	30.5642	8.5113	11.7969
9.1115	30.5638	8.513	11.6697
9.1132	30.5634	8.5147	11.5544
9.1149	30.5631	8.5163	11.4419
9.1165	30.563	8.518	11.3216
9.1182	30.5629	8.5196	11.1906
9.1198	30.5626	8.5213	11.0701
9.1215	30.5623	8.523	10.9603
9.1232	30.5617	8.5246	10.8504
9.1248	30.5609	8.5263	10.7289
9.1265	30.5603	8.5279	10.6042
9.1281	30.5598	8.5296	10.4914
9.1298	30.5593	8.5313	10.3834
9.1315	30.5588	8.5329	10.2712
9.1331	30.5582	8.5346	10.1473
9.1348	30.5577	8.5362	10.0287
9.1364	30.5571	8.5379	9.9193
9.1381	30.5566	8.5395	9.8121
9.1398	30.5562	8.5412	9.706
9.1414	30.5558	8.5429	9.61
9.1431	30.5549	8.5445	9.5194
9.1447	30.5537	8.5462	9.4276
9.1464	30.5525	8.5478	9.3232
9.1481	30.5512	8.5495	9.2151
9.1497	30.5499	8.5512	9.0925
9.1514	30.5495	8.5528	8.9789
9.153	30.5493	8.5545	8.8776
9.1547	30.5491	8.5561	8.7744
9.1563	30.5488	8.5578	8.6635
9.158	30.5483	8.5595	8.55
9.1597	30.5476	8.5611	8.4491
9.1613	30.5468	8.5628	8.3527
9.163	30.5457	8.5644	8.2531
9.1646	30.5441	8.5661	8.1435
9.1663	30.5428	8.5678	8.0353
9.168	30.5416	8.5694	7.9395
9.1696	30.5405	8.5711	7.8449
9.1713	30.5394	8.5727	7.7438
9.1729	30.5383	8.5744	7.6362
9.1746	30.5373	8.5761	7.5372
9.1763	30.5363	8.5777	7.4457
9.1779	30.5356	8.5794	7.3526
9.1796	30.5354	8.581	7.2519
9.1812	30.5352	8.5827	7.1521
9.1829	30.535	8.5844	7.0615
9.1846	30.5348	8.586	6.9743
9.1862	30.5344	8.5877	6.8815
9.1879	30.5339	8.5893	6.7813
9.1895	30.5335	8.591	6.6911
9.1912	30.5331	8.5927	6.6113
9.1929	30.5328	8.5943	6.5431
9.1945	30.5325	8.596	6.4772
9.1962	30.5321	8.5976	6.3988
9.1978	30.5319	8.5993	6.3102
9.1995	30.5317	8.601	6.2302
9.2012	30.5314	8.6026	6.1501
9.2028	30.5313	8.6043	6.0649
9.2045	30.5314	8.6059	5.9722
9.2061	30.5323	8.6076	5.8898
9.2078	30.5332	8.6093	5.8151
9.2094	30.534	8.6109	5.7395
9.2111	30.5337	8.6126	5.6586
9.2128	30.5334	8.6142	5.5741
9.2144	30.533	8.6159	5.502
9.2161	30.5326	8.6176	5.4313
9.2177	30.5325	8.6192	5.3586
9.2194	30.5325	8.6209	5.2801
9.2211	30.5319	8.6225	5.2045
9.2227	30.5312	8.6242	5.1373
9.2244	30.5304	8.6259	5.0702
9.226	30.5296	8.6275	4.9995
9.2277	30.5287	8.6292	4.9245
9.2294	30.5282	8.6308	4.8569
9.231	30.5276	8.6325	4.7931
9.2327	30.527	8.6342	4.7287
9.2343	30.5262	8.6358	4.6597
9.236	30.5254	8.6375	4.592
9.2377	30.5244	8.6391	4.5317
9.2393	30.5235	8.6408	4.4717
9.241	30.5227	8.6425	4.409
9.2426	30.522	8.6441	4.3434
9.2443	30.5213	8.6458	4.2881
9.246	30.5206	8.6474	4.2435
9.2476	30.5197	8.6491	4.1995
9.2493	30.5186	8.6508	4.1444
9.2509	30.5173	8.6524	4.081
9.2526	30.5168	8.6541	4.0207
9.2543	30.5166	8.6557	3.9679
9.2559	30.5164	8.6574	3.9155
9.2576	30.5158	8.6591	3.862
9.2592	30.5149	8.6607	3.8022
9.2609	30.5136	8.6624	3.7501
9.2625	30.5123	8.664	3.7011
9.2642	30.5109	8.6657	3.6517
9.2659	30.5097	8.6674	3.5975
9.2675	30.5084	8.669	3.5406
9.2692	30.5074	8.6707	3.4933
9.2708	30.5063	8.6723	3.447
9.2725	30.5051	8.674	3.3995
9.2742	30.5038	8.6757	3.3465
9.2758	30.5026	8.6773	3.2961
9.2775	30.5015	8.679	3.2523
9.2791	30.5005	8.6806	3.2081
9.2808	30.4998	8.6823	3.1617
9.2825	30.499	8.684	3.1132
9.2841	30.4982	8.6856	3.0706
9.2858	30.4973	8.6873	3.0321
9.2874	30.4963	8.6889	2.9926
9.2891	30.495	8.6906	2.9499
9.2908	30.4939	8.6923	2.907
9.2924	30.493	8.6939	2.8687
9.2941	30.4922	8.6956	2.8316
9.2957	30.4913	8.6972	2.7958
9.2974	30.4903	8.6989	2.7623
9.2991	30.4894	8.7006	2.7316
9.3007	30.4886	8.7022	2.6995
9.3024	30.4879	8.7039	2.6651
9.304	30.4873	8.7055	2.6297
9.3057	30.4868	8.7072	2.5904
9.3073	30.4862	8.7088	2.5541
9.309	30.4857	8.7105	2.5226
9.3107	30.4851	8.7122	2.4916
9.3123	30.4845	8.7138	2.4594
9.314	30.4841	8.7155	2.424
9.3156	30.4838	8.7171	2.3949
9.3173	30.4836	8.7188	2.3669
9.319	30.4826	8.7205	2.339
9.3206	30.4815	8.7221	2.3076
9.3223	30.48	8.7238	2.2759
9.3239	30.4784	8.7254	2.2491
9.3256	30.4768	8.7271	2.2223
9.3273	30.4751	8.7288	2.195
9.3289	30.4736	8.7304	2.1654
9.3306	30.4724	8.7321	2.1392
9.3322	30.4712	8.7337	2.116
9.3339	30.4696	8.7354	2.0926
9.3356	30.4679	8.7371	2.0682
9.3372	30.4665	8.7387	2.0408
9.3389	30.4651	8.7404	2.017
9.3405	30.4639	8.742	1.9941
9.3422	30.4628	8.7437	1.9712
9.3439	30.4616	8.7454	1.947
9.3455	30.4603	8.747	1.9236
9.3472	30.4592	8.7487	1.9042
9.3488	30.458	8.7503	1.8871
9.3505	30.456	8.752	1.8726
9.3522	30.4533	8.7537	1.8534
9.3538	30.4506	8.7553	1.8319
9.3555	30.4479	8.757	1.812
9.3571	30.4456	8.7586	1.7932
9.3588	30.4439	8.7603	1.7738
9.3604	30.4429	8.762	1.7525
9.3621	30.4422	8.7636	1.7334
9.3638	30.4413	8.7653	1.7164
9.3654	30.439	8.7669	1.6997
9.3671	30.4359	8.7686	1.6819
9.3687	30.433	8.7703	1.6638
9.3704	30.4301	8.7719	1.6479
9.3721	30.4275	8.7736	1.6324
9.3737	30.4262	8.7752	1.617
9.3754	30.4256	8.7769	1.5994
9.377	30.4252	8.7786	1.5816
9.3787	30.4248	8.7802	1.568
9.3804	30.4242	8.7819	1.5547
9.382	30.4231	8.7835	1.5415
9.3837	30.4217	8.7852	1.5258
9.3853	30.4203	8.7869	1.5111
9.387	30.4189	8.7885	1.4977
9.3887	30.4178	8.7902	1.4842
9.3903	30.4172	8.7918	1.4703
9.392	30.4175	8.7935	1.4553
9.3936	30.418	8.7952	1.4433
9.3953	30.4184	8.7968	1.4316
9.397	30.4178	8.7985	1.4199
9.3986	30.4165	8.8001	1.4085
9.4003	30.4152	8.8018	1.3988
9.4019	30.4137	8.8035	1.3924
9.4036	30.412	8.8051	1.3854
9.4053	30.4103	8.8068	1.3774
9.4069	30.4096	8.8084	1.3679
9.4086	30.4102	8.8101	1.3581
9.4102	30.4108	8.8118	1.3489
9.4119	30.4112	8.8134	1.3399
9.4135	30.4109	8.8151	1.3309
9.4152	30.4094	8.8167	1.3211
9.4169	30.4071	8.8184	1.3123
9.4185	30.4049	8.8201	1.3045
9.4202	30.403	8.8217	1.2967
9.4218	30.4017	8.8234	1.2888
9.4235	30.4008	8.825	1.2802
9.4252	30.4002	8.8267	1.2733
9.4268	30.3993	8.8284	1.267
9.4285	30.398	8.83	1.2607
9.4301	30.3963	8.8317	1.2541
9.4318	30.3943	8.8333	1.2476
9.4335	30.3923	8.835	1.2422
9.4351	30.3905	8.8367	1.2371
9.4368	30.389	8.8383	1.232
9.4384	30.3883	8.84	1.2258
9.4401	30.388	8.8416	1.2193
9.4418	30.3876	8.8433	1.2128
9.4434	30.3874	8.845	1.2063
9.4451	30.3874	8.8466	1.1998
9.4467	30.3874	8.8483	1.1936
9.4484	30.3874	8.8499	1.1888
9.4501	30.3873	8.8516	1.1846
9.4517	30.3865	8.8533	1.1805
9.4534	30.3855	8.8549	1.1768
9.455	30.3847	8.8566	1.1728
9.4567	30.3839	8.8582	1.1686
9.4583	30.3832	8.8599	1.1646
9.46	30.3828	8.8616	1.1606
9.4617	30.3828	8.8632	1.1571
9.4633	30.3823	8.8649	1.1544
9.465	30.3818	8.8665	1.1523
9.4666	30.3811	8.8682	1.1507
9.4683	30.3802	8.8698	1.149
9.47	30.3796	8.8715	1.1466
9.4716	30.3794	8.8732	1.1438
9.4733	30.3792	8.8748	1.1414
9.4749	30.3789	8.8765	1.1391
9.4766	30.3784	8.8781	1.1368
9.4783	30.3776	8.8798	1.1349
9.4799	30.3766	8.8815	1.134
9.4816	30.3757	8.8831	1.1335
9.4832	30.3745	8.8848	1.1331
9.4849	30.3729	8.8864	1.1324
9.4866	30.3713	8.8881	1.1313
9.4882	30.3695	8.8898	1.1299
9.4899	30.3679	8.8914	1.1285
9.4915	30.3668	8.8931	1.127
9.4932	30.3668	8.8947	1.1244
9.4949	30.3674	8.8964	1.1219
9.4965	30.3681	8.8981	1.1201
9.4982	30.3686	8.8997	1.1184
9.4998	30.3686	8.9014	1.117
9.5015	30.3679	8.903	1.116
9.5032	30.3671	8.9047	1.1142
9.5048	30.3663	8.9064	1.1125
9.5065	30.3655	8.908	1.1108
9.5081	30.3643	8.9097	1.109
9.5098	30.3633	8.9113	1.1066
9.5114	30.3625	8.913	1.1046
9.5131	30.3617	8.9147	1.1033
9.5148	30.3607	8.9163	1.102
9.5164	30.3589	8.918	1.1008
9.5181	30.3572	8.9196	1.0997
9.5197	30.3556	8.9213	1.0983
9.5214	30.354	8.923	1.0967
9.5231	30.3525	8.9246	1.0951
9.5247	30.3514	8.9263	1.0937
9.5264	30.3505	8.9279	1.0925
9.528	30.3497	8.9296	1.0917
9.5297	30.3488	8.9313	1.091
9.5314	30.3478	8.9329	1.0903
9.533	30.3463	8.9346	1.0894
9.5347	30.3445	8.9362	1.0893
9.5363	30.3426	8.9379	1.0898
9.538	30.3413	8.9396	1.0904
9.5397	30.341	8.9412	1.0907
9.5413	30.3413	8.9429	1.0904
9.543	30.3418	8.9445	1.0896
9.5446	30.342	8.9462	1.0887
9.5463	30.3409	8.9479	1.0878
9.548	30.3389	8.9495	1.0871
9.5496	30.337	8.9512	1.0867
9.5513	30.3351	8.9528	1.0866
9.5529	30.3336	8.9545	1.0865
9.5546	30.3328	8.9562	1.086
9.5563	30.3324	8.9578	1.085
9.5579	30.3326	8.9595	1.0838
9.5596	30.3329	8.9611	1.0825
9.5612	30.3331	8.9628	1.0809
9.5629	30.3326	8.9645	1.0792
9.5645	30.332	8.9661	1.0777
9.5662	30.3312	8.9678	1.0761
9.5679	30.3304	8.9694	1.0744
9.5695	30.3298	8.9711	1.0728
9.5712	30.33	8.9728	1.0711
9.5728	30.3302	8.9744	1.0695
9.5745	30.3305	8.9761	1.068
9.5762	30.3308	8.9777	1.0666
9.5778	30.3309	8.9794	1.0652
9.5795	30.3305	8.9811	1.0637
9.5811	30.3288	8.9827	1.0624
9.5828	30.3269	8.9844	1.0616
9.5845	30.3251	8.986	1.0608
9.5861	30.3237	8.9877	1.06
9.5878	30.3236	8.9894	1.059
9.5894	30.325	8.991	1.0575
9.5911	30.3264	8.9927	1.0559
9.5928	30.3278	8.9943	1.0541
9.5944	30.3287	8.996	1.0525
9.5961	30.329	8.9977	1.0511
9.5977	30.3291	8.9993	1.0504
9.5994	30.3291	9.001	1.0501
9.6011	30.3286	9.0026	1.0499
9.6027	30.3277	9.0043	1.0493
9.6044	30.3272	9.006	1.0484
9.606	30.3267	9.0076	1.0473
9.6077	30.3264	9.0093	1.0462
9.6093	30.3261	9.0109	1.0453
9.611	30.3259	9.0126	1.0449
9.6127	30.3249	9.0143	1.0453
9.6143	30.3239	9.0159	1.0457
9.616	30.3228	9.0176	1.0462
9.6176	30.3221	9.0192	1.0467
9.6193	30.3218	9.0209	1.047
9.621	30.3218	9.0226	1.0472
9.6226	30.3219	9.0242	1.0474
9.6243	30.322	9.0259	1.0476
9.6259	30.3218	9.0275	1.0476
9.6276	30.3212	9.0292	1.0467
9.6293	30.3204	9.0308	1.0455
9.6309	30.3195	9.0325	1.0446
9.6326	30.3188	9.0342	1.0437
9.6342	30.3185	9.0358	1.0428
9.6359	30.3186	9.0375	1.042
9.6376	30.3186	9.0391	1.0411
9.6392	30.3186	9.0408	1.0401
9.6409	30.3181	9.0425	1.0391
9.6425	30.3171	9.0441	1.0373
9.6442	30.3171	9.0458	1.0347
9.6459	30.3171	9.0474	1.0325
9.6475	30.3172	9.0491	1.0304
9.6492	30.3178	9.0508	1.0284
9.6508	30.3183	9.0524	1.0268
9.6525	30.3186	9.0541	1.0245
9.6542	30.3189	9.0557	1.0214
9.6558	30.3185	9.0574	1.0183
9.6575	30.317	9.0591	1.0146
9.6591	30.3152	9.0607	1.0104
9.6608	30.3137	9.0624	1.0068
9.6624	30.3119	9.064	1.0038
9.6641	30.3104	9.0657	1.0006
9.6658	30.3093	9.0674	0.9968
9.6674	30.3086	9.069	0.9936
9.6691	30.3081	9.0707	0.9912
9.6707	30.3075	9.0723	0.9896
9.6724	30.3074	9.074	0.988
9.6741	30.3073	9.0757	0.9857
9.6757	30.3068	9.0773	0.9831
9.6774	30.3062	9.079	0.9805
9.679	30.3056	9.0806	0.9778
9.6807	30.3049	9.0823	0.9751
9.6824	30.3046	9.084	0.9712
9.684	30.305	9.0856	0.9675
9.6857	30.3056	9.0873	0.9651
9.6873	30.3059	9.0889	0.9627
9.689	30.3058	9.0906	0.9601
9.6907	30.3051	9.0923	0.9571
9.6923	30.3043	9.0939	0.9538
9.694	30.3035	9.0956	0.9503
9.6956	30.3029	9.0972	0.9467
9.6973	30.3026	9.0989	0.9431
9.699	30.3039	9.1006	0.9396
9.7006	30.3051	9.1022	0.9372
9.7023	30.3063	9.1039	0.9347
9.7039	30.3072	9.1055	0.9325
9.7056	30.3074	9.1072	0.9308
9.7073	30.3071	9.1089	0.929
9.7089	30.3068	9.1105	0.9268
9.7106	30.3068	9.1122	0.9246
9.7122	30.3071	9.1138	0.9221
9.7139	30.307	9.1155	0.9193
9.7155	30.3068	9.1172	0.9169
9.7172	30.3065	9.1188	0.9142
9.7189	30.306	9.1205	0.9113
9.7205	30.3051	9.1221	0.9085
9.7222	30.3041	9.1238	0.9057
9.7238	30.3033	9.1255	0.9041
9.7255	30.3024	9.1271	0.9029
9.7272	30.3016	9.1288	0.9018
9.7288	30.3011	9.1304	0.8999
9.7305	30.3009	9.1321	0.897
9.7321	30.3008	9.1338	0.8944
9.7338	30.3006	9.1354	0.8918
9.7355	30.3001	9.1371	0.8892
9.7371	30.2993	9.1387	0.8865
9.7388	30.2984	9.1404	0.8839
9.7404	30.2975	9.1421	0.8814
9.7421	30.2967	9.1437	0.8788
9.7438	30.2963	9.1454	0.8762
9.7454	30.2961	9.147	0.8719
9.7471	30.2961	9.1487	0.8669
9.7487	30.296	9.1504	0.8617
9.7504	30.2957	9.152	0.8565
9.7521	30.2951	9.1537	0.852
9.7537	30.2939	9.1553	0.8485
9.7554	30.2927	9.157	0.8463
9.757	30.2916	9.1587	0.8442
9.7587	30.2911	9.1603	0.8416
9.7603	30.2911	9.162	0.8373
9.762	30.2915	9.1636	0.8321
9.7637	30.2917	9.1653	0.8271
9.7653	30.2918	9.167	0.8228
9.767	30.2918	9.1686	0.819
9.7686	30.2915	9.1703	0.8152
9.7703	30.2912	9.1719	0.8116
9.772	30.2908	9.1736	0.809
9.7736	30.2903	9.1753	0.8067
9.7753	30.2897	9.1769	0.8042
9.7769	30.2894	9.1786	0.8012
9.7786	30.2892	9.1802	0.7983
9.7803	30.2891	9.1819	0.7954
9.7819	30.2885	9.1836	0.7925
9.7836	30.2874	9.1852	0.7887
9.7852	30.2861	9.1869	0.7845
9.7869	30.2847	9.1885	0.7816
9.7886	30.2836	9.1902	0.7791
9.7902	30.2835	9.1918	0.7765
9.7919	30.284	9.1935	0.7737
9.7935	30.2846	9.1952	0.7704
9.7952	30.2853	9.1968	0.7661
9.7969	30.2854	9.1985	0.7618
9.7985	30.2849	9.2001	0.7567
9.8002	30.2838	9.2018	0.7508
9.8018	30.2826	9.2035	0.747
9.8035	30.2814	9.2051	0.7441
9.8052	30.28	9.2068	0.7412
9.8068	30.2787	9.2084	0.7391
9.8085	30.2777	9.2101	0.7369
9.8101	30.2767	9.2118	0.7339
9.8118	30.2757	9.2134	0.7309
9.8134	30.2747	9.2151	0.7278
9.8151	30.274	9.2167	0.7249
9.8168	30.2734	9.2184	0.7225
9.8184	30.2729	9.2201	0.7208
9.8201	30.2725	9.2217	0.7189
9.8217	30.2726	9.2234	0.7167
9.8234	30.2732	9.225	0.7135
9.8251	30.2742	9.2267	0.7104
9.8267	30.2752	9.2284	0.708
9.8284	30.2758	9.23	0.7057
9.83	30.2758	9.2317	0.7033
9.8317	30.275	9.2333	0.7007
9.8334	30.2735	9.235	0.6983
9.835	30.272	9.2367	0.6959
9.8367	30.2703	9.2383	0.6936
9.8383	30.269	9.24	0.6905
9.84	30.2683	9.2416	0.6874
9.8417	30.2678	9.2433	0.6849
9.8433	30.2674	9.245	0.6827
9.845	30.2671	9.2466	0.6805
9.8466	30.2669	9.2483	0.6789
9.8483	30.2669	9.2499	0.677
9.85	30.2671	9.2516	0.6747
9.8516	30.2677	9.2533	0.6724
9.8533	30.2686	9.2549	0.6695
9.8549	30.2696	9.2566	0.6659
9.8566	30.2706	9.2582	0.6621
9.8583	30.2713	9.2599	0.6584
9.8599	30.2716	9.2616	0.6547
9.8616	30.2713	9.2632	0.6506
9.8632	30.2707	9.2649	0.6465
9.8649	30.2701	9.2665	0.6436
9.8665	30.2693	9.2682	0.6407
9.8682	30.2687	9.2699	0.6382
9.8699	30.2683	9.2715	0.6368
9.8715	30.2683	9.2732	0.6354
9.8732	30.2682	9.2748	0.634
9.8748	30.2679	9.2765	0.6324
9.8765	30.2672	9.2782	0.6305
9.8782	30.2666	9.2798	0.6279
9.8798	30.2662	9.2815	0.6255
9.8815	30.2658	9.2831	0.6237
9.8831	30.2656	9.2848	0.6222
9.8848	30.2654	9.2865	0.6203
9.8865	30.265	9.2881	0.6176
9.8881	30.2647	9.2898	0.6143
9.8898	30.2642	9.2914	0.6106
9.8914	30.2633	9.2931	0.607
9.8931	30.262	9.2948	0.6037
9.8948	30.2603	9.2964	0.6013
9.8964	30.2587	9.2981	0.5997
9.8981	30.2574	9.2997	0.5984
9.8997	30.2568	9.3014	0.597
9.9014	30.2566	9.3031	0.5953
9.9031	30.2565	9.3047	0.5938
9.9047	30.2559	9.3064	0.5925
9.9064	30.2547	9.308	0.5913
9.908	30.2533	9.3097	0.5894
9.9097	30.252	9.3114	0.5864
9.9113	30.2507	9.313	0.5825
9.913	30.25	9.3147	0.5784
9.9147	30.2498	9.3163	0.5743
9.9163	30.2501	9.318	0.5706
9.918	30.2506	9.3197	0.5677
9.9196	30.251	9.3213	0.5656
9.9213	30.2513	9.323	0.564
9.923	30.2515	9.3246	0.5624
9.9246	30.2517	9.3263	0.5607
9.9263	30.2517	9.328	0.559
9.9279	30.2516	9.3296	0.5579
9.9296	30.2516	9.3313	0.5572
9.9313	30.2515	9.3329	0.5564
9.9329	30.2518	9.3346	0.5549
9.9346	30.2521	9.3363	0.5528
9.9362	30.2523	9.3379	0.5501
9.9379	30.252	9.3396	0.5473
9.9396	30.2514	9.3412	0.5447
9.9412	30.2503	9.3429	0.5423
9.9429	30.2492	9.3446	0.5401
9.9445	30.2485	9.3462	0.5381
9.9462	30.2485	9.3479	0.5361
9.9479	30.2492	9.3495	0.5334
9.9495	30.2503	9.3512	0.5305
9.9512	30.2511	9.3528	0.5286
9.9528	30.2513	9.3545	0.527
9.9545	30.2509	9.3562	0.5255
9.9562	30.2498	9.3578	0.5243
9.9578	30.2487	9.3595	0.5229
9.9595	30.2479	9.3611	0.5212
9.9611	30.2476	9.3628	0.5195
9.9628	30.2474	9.3645	0.5178
9.9644	30.2472	9.3661	0.516
9.9661	30.247	9.3678	0.5142
9.9678	30.247	9.3694	0.5123
9.9694	30.247	9.3711	0.5104
9.9711	30.2471	9.3728	0.5083
9.9727	30.2472	9.3744	0.5067
9.9744	30.2473	9.3761	0.5056
9.9761	30.2467	9.3777	0.5048
9.9777	30.2455	9.3794	0.5038
9.9794	30.2449	9.3811	0.5026
9.981	30.2443	9.3827	0.5005
9.9827	30.2437	9.3844	0.4982
9.9844	30.2434	9.386	0.4957
9.986	30.2428	9.3877	0.4933
9.9877	30.2416	9.3894	0.4909
9.9893	30.2404	9.391	0.4889
9.991	30.2393	9.3927	0.4879
9.9927	30.2386	9.3943	0.4869
9.9943	30.2386	9.396	0.4858
9.996	30.2389	9.3977	0.4844
9.9976	30.2392	9.3993	0.4826
9.9993	30.2394	9.401	0.4804
10.001	30.2393	9.4026	0.4782
10.0026	30.2386	9.4043	0.476
10.0043	30.2379	9.406	0.4735
10.0059	30.2373	9.4076	0.471
10.0076	30.237	9.4093	0.4686
10.0093	30.2369	9.4109	0.4661
10.0109	30.2367	9.4126	0.4637
10.0126	30.2366	9.4143	0.4614
10.0142	30.2362	9.4159	0.4593
10.0159	30.2357	9.4176	0.4572
10.0175	30.2358	9.4192	0.4553
10.0192	30.2363	9.4209	0.4537
10.0209	30.2368	9.4226	0.4527
10.0225	30.2371	9.4242	0.4523
10.0242	30.2373	9.4259	0.4519
10.0258	30.2373	9.4275	0.4509
10.0275	30.2373	9.4292	0.4494
10.0292	30.2372	9.4309	0.447
10.0308	30.2373	9.4325	0.4444
10.0325	30.2375	9.4342	0.4418
10.0341	30.2374	9.4358	0.4394
10.0358	30.2373	9.4375	0.4392
10.0375	30.2372	9.4392	0.4392
10.0391	30.2365	9.4408	0.4396
10.0408	30.2358	9.4425	0.4398
10.0424	30.2353	9.4441	0.4394
10.0441	30.2347	9.4458	0.4378
10.0458	30.2341	9.4475	0.4364
10.0474	30.2326	9.4491	0.4352
10.0491	30.2307	9.4508	0.434
10.0507	30.2285	9.4524	0.4331
10.0524	30.2263	9.4541	0.4323
10.0541	30.2245	9.4558	0.4315
10.0557	30.2235	9.4574	0.4308
10.0574	30.2231	9.4591	0.4298
10.059	30.2227	9.4607	0.4283
10.0607	30.2223	9.4624	0.4264
10.0623	30.2216	9.4641	0.4242
10.064	30.2208	9.4657	0.422
10.0657	30.2202	9.4674	0.4202
10.0673	30.2195	9.469	0.4196
10.069	30.2191	9.4707	0.4202
10.0706	30.2195	9.4724	0.4211
10.0723	30.2198	9.474	0.4221
10.074	30.2201	9.4757	0.4227
10.0756	30.2203	9.4773	0.4219
10.0773	30.2204	9.479	0.4202
10.0789	30.2204	9.4807	0.4187
10.0806	30.2208	9.4823	0.417
10.0823	30.2214	9.484	0.4153
10.0839	30.222	9.4856	0.4144
10.0856	30.2222	9.4873	0.4148
10.0872	30.2219	9.489	0.4154
10.0889	30.222	9.4906	0.4159
10.0906	30.2224	9.4923	0.4164
10.0922	30.2228	9.4939	0.4167
10.0939	30.223	9.4956	0.4167
10.0955	30.2228	9.4973	0.4168
10.0972	30.2219	9.4989	0.4167
10.0989	30.2208	9.5006	0.4161
10.1005	30.2198	9.5022	0.4159
10.1022	30.2199	9.5039	0.416
10.1038	30.2204	9.5056	0.4161
10.1055	30.2212	9.5072	0.4163
10.1072	30.222	9.5089	0.4165
10.1088	30.2228	9.5105	0.4159
10.1105	30.2235	9.5122	0.4152
10.1121	30.2231	9.5139	0.4145
10.1138	30.2227	9.5155	0.4136
10.1154	30.2223	9.5172	0.4128
10.1171	30.2216	9.5188	0.4123
10.1188	30.2207	9.5205	0.4119
10.1204	30.22	9.5221	0.4115
10.1221	30.2193	9.5238	0.4111
10.1237	30.2186	9.5255	0.4104
10.1254	30.2182	9.5271	0.4096
10.1271	30.2183	9.5288	0.4088
10.1287	30.2189	9.5304	0.4078
10.1304	30.2194	9.5321	0.4067
10.132	30.22	9.5338	0.4056
10.1337	30.2201	9.5354	0.4043
10.1354	30.22	9.5371	0.4029
10.137	30.22	9.5387	0.4018
10.1387	30.22	9.5404	0.4015
10.1403	30.2203	9.5421	0.402
10.142	30.2207	9.5437	0.4026
10.1437	30.2204	9.5454	0.4033
10.1453	30.2197	9.547	0.4033
10.147	30.2189	9.5487	0.4026
10.1486	30.2177	9.5504	0.4016
10.1503	30.2162	9.552	0.4007
10.152	30.2146	9.5537	0.3998
10.1536	30.2131	9.5553	0.3989
10.1553	30.2116	9.557	0.3984
10.1569	30.2104	9.5587	0.398
10.1586	30.2096	9.5603	0.3976
10.1603	30.209	9.562	0.3971
10.1619	30.2084	9.5636	0.3966
10.1636	30.2076	9.5653	0.396
10.1652	30.2065	9.567	0.3954
10.1669	30.2051	9.5686	0.3948
10.1685	30.2036	9.5703	0.3946
10.1702	30.2021	9.5719	0.3949
10.1719	30.2008	9.5736	0.3956
10.1735	30.1995	9.5753	0.3963
10.1752	30.1991	9.5769	0.3969
10.1768	30.1987	9.5786	0.3969
10.1785	30.1984	9.5802	0.396
10.1802	30.1984	9.5819	0.3946
10.1818	30.1982	9.5836	0.3934
10.1835	30.1979	9.5852	0.3923
10.1851	30.1974	9.5869	0.391
10.1868	30.1967	9.5885	0.3901
10.1885	30.1959	9.5902	0.3898
10.1901	30.1952	9.5919	0.3897
10.1918	30.195	9.5935	0.3898
10.1934	30.195	9.5952	0.3902
10.1951	30.1948	9.5968	0.3907
10.1968	30.1947	9.5985	0.3911
10.1984	30.1943	9.6002	0.3915
10.2001	30.1937	9.6018	0.3912
10.2017	30.1931	9.6035	0.3905
10.2034	30.1928	9.6051	0.3898
10.2051	30.1927	9.6068	0.3891
10.2067	30.1931	9.6085	0.3884
10.2084	30.1936	9.6101	0.3884
10.21	30.1941	9.6118	0.3883
10.2117	30.1947	9.6134	0.3878
10.2133	30.1954	9.6151	0.3873
10.215	30.1959	9.6168	0.3863
10.2167	30.1965	9.6184	0.3842
10.2183	30.1968	9.6201	0.3825
10.22	30.1969	9.6217	0.3813
10.2216	30.1967	9.6234	0.3801
10.2233	30.1964	9.6251	0.3789
10.225	30.196	9.6267	0.3775
10.2266	30.1952	9.6284	0.376
10.2283	30.1944	9.63	0.3746
10.2299	30.1938	9.6317	0.3731
10.2316	30.1933	9.6334	0.372
10.2333	30.1929	9.635	0.3709
10.2349	30.1929	9.6367	0.3696
10.2366	30.193	9.6383	0.3682
10.2382	30.1932	9.64	0.3664
10.2399	30.1935	9.6417	0.3643
10.2416	30.1936	9.6433	0.3625
10.2432	30.1935	9.645	0.3613
10.2449	30.1932	9.6466	0.3602
10.2465	30.1927	9.6483	0.3595
10.2482	30.1921	9.65	0.3594
10.2499	30.1913	9.6516	0.3591
10.2515	30.1903	9.6533	0.3585
10.2532	30.1892	9.6549	0.3578
10.2548	30.1881	9.6566	0.3565
10.2565	30.1868	9.6583	0.3554
10.2582	30.1851	9.6599	0.3551
10.2598	30.1834	9.6616	0.3552
10.2615	30.1819	9.6632	0.3552
10.2631	30.1805	9.6649	0.3551
10.2648	30.1792	9.6666	0.355
10.2664	30.1782	9.6682	0.355
10.2681	30.1776	9.6699	0.355
10.2698	30.1773	9.6715	0.3549
10.2714	30.1769	9.6732	0.3543
10.2731	30.1768	9.6749	0.3534
10.2747	30.1766	9.6765	0.3524
10.2764	30.1761	9.6782	0.3515
10.2781	30.1754	9.6798	0.3507
10.2797	30.1746	9.6815	0.3503
10.2814	30.1734	9.6831	0.3503
10.283	30.1723	9.6848	0.3504
10.2847	30.1715	9.6865	0.3504
10.2864	30.1708	9.6881	0.3506
10.288	30.1702	9.6898	0.3505
10.2897	30.1694	9.6914	0.3499
10.2913	30.1688	9.6931	0.3489
10.293	30.1685	9.6948	0.348
10.2947	30.1682	9.6964	0.3474
10.2963	30.1679	9.6981	0.3474
10.298	30.1673	9.6997	0.3478
10.2996	30.1671	9.7014	0.3483
10.3013	30.1671	9.7031	0.3481
10.303	30.1672	9.7047	0.347
10.3046	30.1674	9.7064	0.3458
10.3063	30.1678	9.708	0.3446
10.3079	30.168	9.7097	0.3435
10.3096	30.1681	9.7114	0.3428
10.3113	30.1681	9.713	0.3425
10.3129	30.1679	9.7147	0.3426
10.3146	30.1673	9.7163	0.3429
10.3162	30.1666	9.718	0.3432
[truncated: 1,978 more rows]

## Sheet: Fig 2G
C EB3 (nM)	Imax (a.u.)	Stderr	CEB_Reg (nM)	Imax_Reg (a.u.)
1.25	1351.1	448.062	0.1	167.397
2.5	2214.42	558.155	0.1037	173.468
5	4680.21	1308.03	0.1075	179.758
10	9558.33	1786.37	0.1114	186.273
20	12303.8	3062.72	0.1155	193.022
50	10510.5	2280.19	0.1197	200.012
200	14684.8	3290.61	0.1241	207.253
			0.1286	214.752
			0.1334	222.519
			0.1382	230.564
			0.1433	238.895
			0.1486	247.523
			0.154	256.458
			0.1596	265.71
			0.1655	275.291
			0.1715	285.212
			0.1778	295.484
			0.1843	306.119
			0.1911	317.13
			0.1981	328.529
			0.2054	340.33
			0.2129	352.547
			0.2207	365.192
			0.2288	378.28
			0.2371	391.827
			0.2458	405.848
			0.2548	420.358
			0.2642	435.373
			0.2738	450.91
			0.2839	466.986
			0.2943	483.619
			0.3051	500.826
			0.3162	518.627
			0.3278	537.04
			0.3398	556.086
			0.3523	575.783
			0.3652	596.153
			0.3786	617.217
			0.3924	638.996
			0.4068	661.513
			0.4217	684.791
			0.4371	708.852
			0.4532	733.721
			0.4698	759.422
			0.487	785.98
			0.5048	813.42
			0.5233	841.768
			0.5425	871.051
			0.5623	901.296
			0.5829	932.53
			0.6043	964.782
			0.6264	998.079
			0.6494	1032.45
			0.6732	1067.93
			0.6978	1104.54
			0.7234	1142.31
			0.7499	1181.28
			0.7774	1221.47
			0.8058	1262.92
			0.8354	1305.66
			0.866	1349.71
			0.8977	1395.12
			0.9306	1441.91
			0.9647	1490.12
			1	1539.77
			1.0366	1590.91
			1.0746	1643.55
			1.114	1697.74
			1.1548	1753.5
			1.1971	1810.87
			1.2409	1869.87
			1.2864	1930.55
			1.3335	1992.91
			1.3824	2057.01
			1.433	2122.85
			1.4855	2190.48
			1.5399	2259.92
			1.5963	2331.18
			1.6548	2404.31
			1.7154	2479.31
			1.7783	2556.21
			1.8434	2635.03
			1.911	2715.78
			1.981	2798.49
			2.0535	2883.16
			2.1288	2969.81
			2.2067	3058.44
			2.2876	3149.06
			2.3714	3241.68
			2.4582	3336.3
			2.5483	3432.9
			2.6416	3531.5
			2.7384	3632.08
			2.8387	3734.62
			2.9427	3839.12
			3.0505	3945.55
			3.1623	4053.9
			3.2781	4164.13
			3.3982	4276.21
			3.5227	4390.12
			3.6517	4505.81
			3.7855	4623.24
			3.9242	4742.36
			4.0679	4863.13
			4.217	4985.49
			4.3714	5109.38
			4.5316	5234.73
			4.6976	5361.5
			4.8697	5489.59
			5.0481	5618.94
			5.233	5749.47
			5.4247	5881.11
			5.6234	6013.76
			5.8294	6147.33
			6.043	6281.75
			6.2643	6416.92
			6.4938	6552.73
			6.7317	6689.1
			6.9783	6825.93
			7.2339	6963.11
			7.4989	7100.54
			7.7737	7238.13
			8.0584	7375.76
			8.3536	7513.35
			8.6596	7650.77
			8.9769	7787.93
			9.3057	7924.74
			9.6466	8061.08
			10	8196.86
			10.3663	8331.98
			10.7461	8466.35
			11.1397	8599.87
			11.5478	8732.45
			11.9709	8864.01
			12.4094	8994.46
			12.864	9123.71
			13.3352	9251.7
			13.8237	9378.34
			14.3301	9503.56
			14.8551	9627.31
			15.3993	9749.5
			15.9634	9870.1
			16.5482	9989.03
			17.1544	10106.3
			17.7828	10221.7
			18.4342	10335.4
			19.1095	10447.2
			19.8096	10557.2
			20.5353	10665.2
			21.2875	10771.4
			22.0673	10875.5
			22.8757	10977.8
			23.7137	11078
			24.5824	11176.2
			25.483	11272.4
			26.4165	11366.7
			27.3842	11458.9
			28.3874	11549.1
			29.4273	11637.3
			30.5053	11723.5
			31.6228	11807.7
			32.7812	11889.9
			33.9821	11970.2
			35.2269	12048.5
			36.5174	12124.9
			37.8552	12199.4
			39.2419	12272
			40.6794	12342.8
			42.1697	12411.7
			43.7144	12478.8
			45.3158	12544.1
			46.9759	12607.7
			48.6968	12669.5
			50.4807	12729.6
			52.3299	12788.1
			54.2469	12844.9
			56.2341	12900.2
			58.2942	12953.8
			60.4296	13005.9
			62.6434	13056.5
			64.9382	13105.7
			67.317	13153.4
			69.7831	13199.6
			72.3394	13244.5
			74.9894	13288.1
			77.7365	13330.3
			80.5842	13371.3
			83.5363	13411
			86.5964	13449.5
			89.7687	13486.8
			93.0572	13522.9
			96.4662	13557.9
			100	13591.8
			103.663	13624.7
			107.461	13656.5
			111.397	13687.3
			115.478	13717.2
			119.709	13746
			124.094	13774
			128.64	13801
			133.352	13827.2
			138.237	13852.5
			143.301	13877
			148.551	13900.7
			153.993	13923.7
			159.634	13945.8
			165.482	13967.3
			171.544	13988
			177.828	14008.1
			184.342	14027.5
			191.095	14046.2
			198.096	14064.3
			205.352	14081.8
			212.875	14098.8
			220.673	14115.1
			228.757	14130.9
			237.137	14146.2
			245.824	14161
			254.83	14175.3
			264.165	14189
			273.842	14202.4
			283.874	14215.2
			294.273	14227.7
			305.053	14239.7
			316.228	14251.3
			327.812	14262.5
			339.821	14273.3
			352.269	14283.7
			365.174	14293.8
			378.551	14303.6
			392.419	14313
			406.794	14322.1
			421.697	14330.9
			437.144	14339.3
			453.158	14347.5
			469.759	14355.4
			486.967	14363
			504.807	14370.4
			523.299	14377.5
			542.469	14384.4
			562.341	14391
			582.942	14397.4
			604.296	14403.6
			626.433	14409.5
			649.382	14415.3
			673.17	14420.8
			697.831	14426.2
			723.394	14431.4
			749.894	14436.4
			777.365	14441.2
			805.842	14445.9
			835.362	14450.3
			865.964	14454.7
			897.687	14458.9
			930.572	14462.9
			964.662	14466.8
			1000	14470.6

## Sheet: Fig 3B
%E254Q	%E254Q(lin)	Vg (nms-1)	Stderr	%E254Qlin_Reg	Vg_Reg (nms-1)
0	0	6.52	2.277	0.3125	8.8889
0.05	5	13.817	2.648	0.7813	9.2805
0.1	10	18.058	2.522	1.25	9.6667
0.25	25	23.174	2.189	1.7188	10.0475
0.3	30	25.775	2.78	2.1875	10.4231
0.5	50	28.4	3.789	2.6563	10.7934
1	100	36.789	3.637	3.125	11.1585
				3.5938	11.5186
				4.0625	11.8737
				4.5313	12.2239
				5	12.5692
				5.4688	12.9097
				5.9375	13.2455
				6.4063	13.5766
				6.875	13.9031
				7.3438	14.2251
				7.8125	14.5426
				8.2813	14.8557
				8.75	15.1644
				9.2188	15.4689
				9.6875	15.7691
				10.1563	16.0652
				10.625	16.3571
				11.0938	16.645
				11.5625	16.9289
				12.0313	17.2088
				12.5	17.4849
				12.9688	17.7571
				13.4375	18.0256
				13.9063	18.2903
				14.375	18.5513
				14.8438	18.8088
				15.3125	19.0626
				15.7813	19.3129
				16.25	19.5598
				16.7188	19.8032
				17.1875	20.0432
				17.6563	20.2799
				18.125	20.5133
				18.5938	20.7435
				19.0625	20.9704
				19.5313	21.1943
				20	21.415
				20.4688	21.6326
				20.9375	21.8472
				21.4063	22.0589
				21.875	22.2676
				22.3438	22.4734
				22.8125	22.6763
				23.2813	22.8764
				23.75	23.0738
				24.2188	23.2684
				24.6875	23.4603
				25.1563	23.6495
				25.625	23.8361
				26.0938	24.0201
				26.5625	24.2016
				27.0313	24.3805
				27.5	24.557
				27.9688	24.731
				28.4375	24.9026
				28.9063	25.0718
				29.375	25.2386
				29.8438	25.4032
				30.3125	25.5654
				30.7813	25.7254
				31.25	25.8832
				31.7188	26.0388
				32.1875	26.1922
				32.6563	26.3435
				33.125	26.4927
				33.5938	26.6398
				34.0625	26.7849
				34.5313	26.9279
				35	27.069
				35.4688	27.2081
				35.9375	27.3453
				36.4063	27.4806
				36.875	27.614
				37.3438	27.7455
				37.8125	27.8752
				38.2813	28.0032
				38.75	28.1293
				39.2188	28.2537
				39.6875	28.3763
				40.1563	28.4973
				40.625	28.6166
				41.0938	28.7342
				41.5625	28.8502
				42.0313	28.9645
				42.5	29.0773
				42.9688	29.1886
				43.4375	29.2982
				43.9063	29.4064
				44.375	29.513
				44.8438	29.6182
				45.3125	29.7219
				45.7813	29.8242
				46.25	29.925
				46.7188	30.0245
				47.1875	30.1225
				47.6563	30.2192
				48.125	30.3146
				48.5938	30.4086
				49.0625	30.5014
				49.5313	30.5928
				50	30.683
				50.4688	30.7719
				50.9375	30.8596
				51.4063	30.946
				51.875	31.0313
				52.3438	31.1154
				52.8125	31.1983
				53.2813	31.2801
				53.75	31.3607
				54.2188	31.4402
				54.6875	31.5186
				55.1563	31.5959
				55.625	31.6721
				56.0938	31.7473
				56.5625	31.8215
				57.0313	31.8946
				57.5	31.9666
				57.9688	32.0377
				58.4375	32.1078
				58.9063	32.177
				59.375	32.2451
				59.8438	32.3124
				60.3125	32.3786
				60.7813	32.444
				61.25	32.5085
				61.7188	32.572
				62.1875	32.6347
				62.6563	32.6965
				63.125	32.7575
				63.5938	32.8176
				64.0625	32.8769
				64.5313	32.9353
				65	32.9929
				65.4688	33.0498
				65.9375	33.1058
				66.4063	33.1611
				66.875	33.2156
				67.3438	33.2693
				67.8125	33.3223
				68.2813	33.3746
				68.75	33.4261
				69.2188	33.4769
				69.6875	33.527
				70.1563	33.5765
				70.625	33.6252
				71.0938	33.6732
				71.5625	33.7206
				72.0313	33.7674
				72.5	33.8134
				72.9688	33.8589
				73.4375	33.9037
				73.9063	33.9479
				74.375	33.9914
				74.8438	34.0344
				75.3125	34.0768
				75.7813	34.1186
				76.25	34.1598
				76.7188	34.2004
				77.1875	34.2405
				77.6563	34.28
				78.125	34.3189
				78.5938	34.3573
				79.0625	34.3952
				79.5313	34.4326
				80	34.4694
				80.4688	34.5058
				80.9375	34.5416
				81.4063	34.5769
				81.875	34.6117
				82.3438	34.6461
				82.8125	34.68
				83.2813	34.7134
				83.75	34.7463
				84.2188	34.7788
				84.6875	34.8108
				85.1563	34.8424
				85.625	34.8736
				86.0938	34.9043
				86.5625	34.9346
				87.0313	34.9644
				87.5	34.9939
				87.9688	35.0229
				88.4375	35.0516
				88.9063	35.0798
				89.375	35.1077
				89.8438	35.1351
				90.3125	35.1622
				90.7813	35.1889
				91.25	35.2152
				91.7188	35.2412
				92.1875	35.2668
				92.6563	35.2921
				93.125	35.317
				93.5938	35.3415
				94.0625	35.3657
				94.5313	35.3896
				95	35.4132
				95.4688	35.4364
				95.9375	35.4593
				96.4063	35.4819
				96.875	35.5041
				97.3438	35.5261
				97.8125	35.5477
				98.2813	35.5691
				98.75	35.5901
				99.2188	35.6109
				99.6875	35.6314

## Sheet: Fig 4A
C EB3 (nM)	Imax (a.u.)	Stderr	CEB_Reg (nM)	Imax_Reg (a.u.)
1.25	432.959	16.9121	0.1	25.5343
2.5	676.901	26.0948	0.1046	26.7001
5	1074.43	33.1387	0.1094	27.9187
10	1540.36	59.0273	0.1144	29.1926
20	2256.54	78.4244	0.1197	30.524
50	2447.5	74.753	0.1252	31.9156
100	2774.24	50.7384	0.131	33.3701
200	3298.6	112.84	0.137	34.8902
500	3818.36	90.9321	0.1433	36.4788
1000	3753.62	96.3063	0.1499	38.139
			0.1568	39.8739
			0.164	41.6868
			0.1715	43.5811
			0.1794	45.5604
			0.1877	47.6284
			0.1963	49.7889
			0.2054	52.046
			0.2148	54.4039
			0.2247	56.8669
			0.235	59.4394
			0.2458	62.1264
			0.2571	64.9325
			0.269	67.863
			0.2813	70.9231
			0.2943	74.1183
			0.3078	77.4542
			0.322	80.9369
			0.3368	84.5723
			0.3523	88.367
			0.3685	92.3275
			0.3854	96.4605
			0.4032	100.773
			0.4217	105.273
			0.4411	109.968
			0.4614	114.864
			0.4826	119.972
			0.5048	125.298
			0.528	130.852
			0.5523	136.643
			0.5777	142.679
			0.6043	148.97
			0.6321	155.526
			0.6612	162.357
			0.6916	169.474
			0.7234	176.886
			0.7567	184.605
			0.7915	192.642
			0.8279	201.008
			0.866	209.715
			0.9058	218.775
			0.9475	228.2
			0.991	238.002
			1.0366	248.195
			1.0843	258.79
			1.1342	269.801
			1.1864	281.242
			1.2409	293.124
			1.298	305.463
			1.3577	318.27
			1.4202	331.561
			1.4855	345.348
			1.5538	359.646
			1.6253	374.467
			1.7001	389.825
			1.7783	405.734
			1.8601	422.207
			1.9456	439.256
			2.0351	456.895
			2.1288	475.136
			2.2267	493.99
			2.3291	513.47
			2.4362	533.585
			2.5483	554.347
			2.6655	575.765
			2.7881	597.847
			2.9164	620.603
			3.0505	644.039
			3.1908	668.161
			3.3376	692.975
			3.4912	718.484
			3.6517	744.692
			3.8197	771.599
			3.9954	799.206
			4.1792	827.511
			4.3714	856.512
			4.5725	886.204
			4.7829	916.582
			5.0029	947.636
			5.233	979.358
			5.4737	1011.74
			5.7255	1044.76
			5.9889	1078.41
			6.2643	1112.67
			6.5525	1147.52
			6.8539	1182.95
			7.1692	1218.93
			7.4989	1255.43
			7.8439	1292.43
			8.2047	1329.9
			8.5821	1367.81
			8.9769	1406.13
			9.3898	1444.83
			9.8217	1483.88
			10.2735	1523.23
			10.7461	1562.85
			11.2404	1602.71
			11.7574	1642.77
			12.2983	1682.98
			12.864	1723.3
			13.4557	1763.71
			14.0746	1804.15
			14.7221	1844.58
			15.3993	1884.96
			16.1076	1925.26
			16.8485	1965.43
			17.6236	2005.44
			18.4342	2045.24
			19.2822	2084.79
			20.1691	2124.06
			21.0969	2163.01
			22.0673	2201.61
			23.0824	2239.82
			24.1442	2277.62
			25.2548	2314.96
			26.4165	2351.83
			27.6316	2388.18
			28.9026	2424.01
			30.2321	2459.28
			31.6228	2493.97
			33.0774	2528.06
			34.5989	2561.54
			36.1904	2594.39
			37.8552	2626.59
			39.5964	2658.12
			41.4178	2688.99
			43.323	2719.18
			45.3158	2748.68
			47.4003	2777.49
			49.5807	2805.6
			51.8613	2833.02
			54.2469	2859.73
			56.7422	2885.74
			59.3523	2911.06
			62.0824	2935.68
			64.9382	2959.61
			67.9253	2982.86
			71.0497	3005.43
			74.318	3027.33
			77.7365	3048.56
			81.3123	3069.15
			85.0526	3089.08
			88.9649	3108.39
			93.0572	3127.07
			97.3377	3145.15
			101.815	3162.62
			106.499	3179.51
			111.397	3195.82
			116.522	3211.58
			121.881	3226.79
			127.488	3241.46
			133.352	3255.62
			139.486	3269.27
			145.902	3282.42
			152.614	3295.1
			159.634	3307.31
			166.977	3319.07
			174.658	3330.39
			182.692	3341.28
			191.095	3351.77
			199.886	3361.85
			209.08	3371.55
			218.697	3380.87
			228.757	3389.83
			239.28	3398.44
			250.286	3406.71
			261.8	3414.66
			273.842	3422.3
			286.438	3429.62
			299.614	3436.66
			313.396	3443.42
			327.812	3449.9
			342.891	3456.12
			358.664	3462.08
			375.162	3467.81
			392.419	3473.3
			410.47	3478.56
			429.351	3483.61
			449.101	3488.45
			469.759	3493.09
			491.367	3497.54
			513.97	3501.8
			537.612	3505.89
			562.341	3509.8
			588.208	3513.55
			615.265	3517.14
			643.567	3520.58
			673.17	3523.88
			704.135	3527.04
			736.525	3530.06
			770.404	3532.96
			805.842	3535.73
			842.91	3538.38
			881.683	3540.93
			922.24	3543.36
			964.662	3545.69
			1009.03	3547.92
			1055.45	3550.05
			1104	3552.1
			1154.78	3554.05
			1207.9	3555.92
			1263.46	3557.71
			1321.58	3559.43
			1382.37	3561.07
			1445.96	3562.64
			1512.47	3564.14
			1582.04	3565.58
			1654.82	3566.95
			1730.94	3568.27
			1810.56	3569.52
			1893.84	3570.73
			1980.96	3571.88
			2072.08	3572.98
			2167.39	3574.03
			2267.09	3575.04
			2371.37	3576.01
			2480.45	3576.93
			2594.55	3577.81
			2713.9	3578.66
			2838.74	3579.46
			2969.31	3580.24
			3105.9	3580.97
			3248.77	3581.68
			3398.21	3582.35
			3554.52	3583
			3718.03	3583.62
			3889.05	3584.21
			4067.94	3584.77
			4255.07	3585.31
			4450.79	3585.83
			4655.53	3586.33
			4869.68	3586.8
			5093.68	3587.25
			5327.98	3587.68
			5573.06	3588.09
			5829.42	3588.49
			6097.56	3588.87
			6378.04	3589.23
			6671.43	3589.57
			6978.31	3589.9
			7299.3	3590.22
			7635.06	3590.52
			7986.27	3590.81
			8353.63	3591.09
			8737.88	3591.35
			9139.82	3591.6
			9560.24	3591.84
			10000	3592.08

## Sheet: Fig 4B
C E254Q (uM)	Vg E254Q (nms-1)	Stderr Vg E254Q	C WT (uM)	Vg WT (nms-1)	Stderr Vg WT	C E254N (uM)	Vg E254N (nms-1)	Stderr Vg E254N	C 20QN (uM)	Vg 20QN (nms-1)	Stderr Vg 20QN	Reg_C_E254Q	Reg_Vg_E254Q	Reg_C_WT	Reg_Vg_WT	Reg_C_E254N	Reg_Vg_E254N	Reg_C_20QN	Reg_Vg_20QN
1.25	3.421	0.077	10	21.119	0.208	10	6.52	0.554	5	9.874	0.178	-90000	-365463	-9	-26.1712	-9	-21.7724	-9	-20.9133
2.5	8.991	0.127	12.5	24.145	0.21	12.5	15.321	0.538	7.5	16.782	0.402	-88672	-360382	-8.8672	-25.8488	-8.8672	-21.5591	-8.8672	-20.6127
3.75	10.409	0.142	15	32.707	0.269	15	18.235	0.806	10	22.865	0.288	-87344	-355302	-8.7344	-25.5264	-8.7344	-21.3459	-8.7344	-20.3121
5	15.611	0.308	17.5	37.888	0.333	17.5	18.976	0.582	12.5	28.465	0.418	-86016	-350221	-8.6016	-25.204	-8.6016	-21.1326	-8.6016	-20.0115
6.25	22.031	0.215	20	44.592	0.402	20	24.763	1.305	15	32.731	0.41	-84688	-345141	-8.4688	-24.8816	-8.4688	-20.9194	-8.4688	-19.7109
7.5	25.931	0.34							17.5	38.792	0.482	-83359	-340060	-8.3359	-24.5592	-8.3359	-20.7061	-8.3359	-19.4103
8.75	32.024	0.304										-82031	-334980	-8.2031	-24.2368	-8.2031	-20.4929	-8.2031	-19.1097
10	36.78	0.675										-80703	-329899	-8.0703	-23.9144	-8.0703	-20.2796	-8.0703	-18.8091
												-79375	-324818	-7.9375	-23.592	-7.9375	-20.0664	-7.9375	-18.5085
												-78047	-319738	-7.8047	-23.2695	-7.8047	-19.8531	-7.8047	-18.2079
												-76719	-314657	-7.6719	-22.9471	-7.6719	-19.6399	-7.6719	-17.9073
												-75391	-309577	-7.5391	-22.6247	-7.5391	-19.4266	-7.5391	-17.6067
												-74063	-304496	-7.4063	-22.3023	-7.4063	-19.2134	-7.4063	-17.3062
												-72734	-299416	-7.2734	-21.9799	-7.2734	-19.0001	-7.2734	-17.0056
												-71406	-294335	-7.1406	-21.6575	-7.1406	-18.7869	-7.1406	-16.705
												-70078	-289254	-7.0078	-21.3351	-7.0078	-18.5736	-7.0078	-16.4044
												-68750	-284174	-6.875	-21.0127	-6.875	-18.3604	-6.875	-16.1038
												-67422	-279093	-6.7422	-20.6903	-6.7422	-18.1471	-6.7422	-15.8032
												-66094	-274013	-6.6094	-20.3679	-6.6094	-17.9339	-6.6094	-15.5026
												-64766	-268932	-6.4766	-20.0454	-6.4766	-17.7206	-6.4766	-15.202
												-63438	-263852	-6.3438	-19.723	-6.3438	-17.5074	-6.3438	-14.9014
												-62109	-258771	-6.2109	-19.4006	-6.2109	-17.2941	-6.2109	-14.6008
												-60781	-253690	-6.0781	-19.0782	-6.0781	-17.0809	-6.0781	-14.3002
												-59453	-248610	-5.9453	-18.7558	-5.9453	-16.8676	-5.9453	-13.9996
												-58125	-243529	-5.8125	-18.4334	-5.8125	-16.6544	-5.8125	-13.699
												-56797	-238449	-5.6797	-18.111	-5.6797	-16.4411	-5.6797	-13.3985
												-55469	-233368	-5.5469	-17.7886	-5.5469	-16.2279	-5.5469	-13.0979
												-54141	-228288	-5.4141	-17.4662	-5.4141	-16.0146	-5.4141	-12.7973
												-52813	-223207	-5.2813	-17.1438	-5.2813	-15.8014	-5.2813	-12.4967
												-51484	-218126	-5.1484	-16.8213	-5.1484	-15.5881	-5.1484	-12.1961
												-50156	-213046	-5.0156	-16.4989	-5.0156	-15.3749	-5.0156	-11.8955
												-48828	-207965	-4.8828	-16.1765	-4.8828	-15.1616	-4.8828	-11.5949
												-47500	-202885	-4.75	-15.8541	-4.75	-14.9484	-4.75	-11.2943
												-46172	-197804	-4.6172	-15.5317	-4.6172	-14.7351	-4.6172	-10.9937
												-44844	-192724	-4.4844	-15.2093	-4.4844	-14.5219	-4.4844	-10.6931
												-43516	-187643	-4.3516	-14.8869	-4.3516	-14.3086	-4.3516	-10.3925
												-42188	-182562	-4.2188	-14.5645	-4.2188	-14.0954	-4.2188	-10.0919
												-40859	-177482	-4.0859	-14.2421	-4.0859	-13.8821	-4.0859	-9.7914
												-39531	-172401	-3.9531	-13.9196	-3.9531	-13.6689	-3.9531	-9.4908
												-38203	-167321	-3.8203	-13.5972	-3.8203	-13.4556	-3.8203	-9.1902
												-36875	-162240	-3.6875	-13.2748	-3.6875	-13.2424	-3.6875	-8.8896
												-35547	-157160	-3.5547	-12.9524	-3.5547	-13.0291	-3.5547	-8.589
												-34219	-152079	-3.4219	-12.63	-3.4219	-12.8159	-3.4219	-8.2884
												-32891	-146998	-3.2891	-12.3076	-3.2891	-12.6027	-3.2891	-7.9878
												-31563	-141918	-3.1563	-11.9852	-3.1563	-12.3894	-3.1563	-7.6872
												-30234	-136837	-3.0234	-11.6628	-3.0234	-12.1762	-3.0234	-7.3866
												-28906	-131757	-2.8906	-11.3404	-2.8906	-11.9629	-2.8906	-7.086
												-27578	-126676	-2.7578	-11.018	-2.7578	-11.7497	-2.7578	-6.7854
												-26250	-121596	-2.625	-10.6955	-2.625	-11.5364	-2.625	-6.4848
												-24922	-116515	-2.4922	-10.3731	-2.4922	-11.3232	-2.4922	-6.1843
												-23594	-111434	-2.3594	-10.0507	-2.3594	-11.1099	-2.3594	-5.8837
												-22266	-106354	-2.2266	-9.7283	-2.2266	-10.8967	-2.2266	-5.5831
												-20938	-101273	-2.0938	-9.4059	-2.0938	-10.6834	-2.0938	-5.2825
												-19609	-96193	-1.9609	-9.0835	-1.9609	-10.4702	-1.9609	-4.9819
												-18281	-91112	-1.8281	-8.7611	-1.8281	-10.2569	-1.8281	-4.6813
												-16953	-86032	-1.6953	-8.4387	-1.6953	-10.0437	-1.6953	-4.3807
												-15625	-80951	-1.5625	-8.1163	-1.5625	-9.8304	-1.5625	-4.0801
												-14297	-75870	-1.4297	-7.7939	-1.4297	-9.6172	-1.4297	-3.7795
												-12969	-70790	-1.2969	-7.4714	-1.2969	-9.4039	-1.2969	-3.4789
												-11641	-65709	-1.1641	-7.149	-1.1641	-9.1907	-1.1641	-3.1783
												-10313	-60629	-1.0313	-6.8266	-1.0313	-8.9774	-1.0313	-2.8777
												-0,8984	-55548	-0.8984	-6.5042	-0.8984	-8.7642	-0.8984	-2.5771
												-0,7656	-50468	-0.7656	-6.1818	-0.7656	-8.5509	-0.7656	-2.2766
												-0,6328	-45387	-0.6328	-5.8594	-0.6328	-8.3377	-0.6328	-1.976
												-0,5000	-40306	-0.5	-5.537	-0.5	-8.1244	-0.5	-1.6754
												-0,3672	-35226	-0.3672	-5.2146	-0.3672	-7.9112	-0.3672	-1.3748
												-0,2344	-30145	-0.2344	-4.8922	-0.2344	-7.6979	-0.2344	-1.0742
												-0,1016	-25065	-0.1016	-4.5697	-0.1016	-7.4847	-0.1016	-0.7736
												0,0313	-19984	0.0313	-4.2473	0.0313	-7.2714	0.0313	-0.473
												0,1641	-14904	0.1641	-3.9249	0.1641	-7.0582	0.1641	-0.1724
												0,2969	-0,9823	0.2969	-3.6025	0.2969	-6.8449	0.2969	0.1282
												0,4297	-0,4742	0.4297	-3.2801	0.4297	-6.6317	0.4297	0.4288
												0,5625	0,0338	0.5625	-2.9577	0.5625	-6.4184	0.5625	0.7294
												0,6953	0,5419	0.6953	-2.6353	0.6953	-6.2052	0.6953	1.03
												0,8281	10499	0.8281	-2.3129	0.8281	-5.9919	0.8281	1.3305
												0,9609	15580	0.9609	-1.9905	0.9609	-5.7787	0.9609	1.6311
												10938	20660	1.0938	-1.6681	1.0938	-5.5654	1.0938	1.9317
												12266	25741	1.2266	-1.3456	1.2266	-5.3522	1.2266	2.2323
												13594	30822	1.3594	-1.0232	1.3594	-5.1389	1.3594	2.5329
												14922	35902	1.4922	-0.7008	1.4922	-4.9257	1.4922	2.8335
												16250	40983	1.625	-0.3784	1.625	-4.7124	1.625	3.1341
												17578	46063	1.7578	-0.056	1.7578	-4.4992	1.7578	3.4347
												18906	51144	1.8906	0.2664	1.8906	-4.2859	1.8906	3.7353
												20234	56224	2.0234	0.5888	2.0234	-4.0727	2.0234	4.0359
												21563	61305	2.1563	0.9112	2.1563	-3.8594	2.1563	4.3365
												22891	66386	2.2891	1.2336	2.2891	-3.6462	2.2891	4.6371
												24219	71466	2.4219	1.556	2.4219	-3.4329	2.4219	4.9376
												25547	76547	2.5547	1.8785	2.5547	-3.2197	2.5547	5.2382
												26875	81627	2.6875	2.2009	2.6875	-3.0064	2.6875	5.5388
												28203	86708	2.8203	2.5233	2.8203	-2.7932	2.8203	5.8394
												29531	91788	2.9531	2.8457	2.9531	-2.5799	2.9531	6.14
												30859	96869	3.0859	3.1681	3.0859	-2.3667	3.0859	6.4406
												32188	101950	3.2188	3.4905	3.2188	-2.1534	3.2188	6.7412
												33516	107030	3.3516	3.8129	3.3516	-1.9402	3.3516	7.0418
												34844	112111	3.4844	4.1353	3.4844	-1.7269	3.4844	7.3424
												36172	117191	3.6172	4.4577	3.6172	-1.5137	3.6172	7.643
												37500	122272	3.75	4.7801	3.75	-1.3004	3.75	7.9436
												38828	127352	3.8828	5.1026	3.8828	-1.0872	3.8828	8.2442
												40156	132433	4.0156	5.425	4.0156	-0.874	4.0156	8.5448
												41484	137514	4.1484	5.7474	4.1484	-0.6607	4.1484	8.8453
												42813	142594	4.2813	6.0698	4.2813	-0.4475	4.2813	9.1459
												44141	147675	4.4141	6.3922	4.4141	-0.2342	4.4141	9.4465
												45469	152755	4.5469	6.7146	4.5469	-0.021	4.5469	9.7471
												46797	157836	4.6797	7.037	4.6797	0.1923	4.6797	10.0477
												48125	162916	4.8125	7.3594	4.8125	0.4055	4.8125	10.3483
												49453	167997	4.9453	7.6818	4.9453	0.6188	4.9453	10.6489
												50781	173078	5.0781	8.0043	5.0781	0.832	5.0781	10.9495
												52109	178158	5.2109	8.3267	5.2109	1.0453	5.2109	11.2501
												53438	183239	5.3438	8.6491	5.3438	1.2585	5.3438	11.5507
												54766	188319	5.4766	8.9715	5.4766	1.4718	5.4766	11.8513
												56094	193400	5.6094	9.2939	5.6094	1.685	5.6094	12.1519
												57422	198480	5.7422	9.6163	5.7422	1.8983	5.7422	12.4524
												58750	203561	5.875	9.9387	5.875	2.1115	5.875	12.753
												60078	208642	6.0078	10.2611	6.0078	2.3248	6.0078	13.0536
												61406	213722	6.1406	10.5835	6.1406	2.538	6.1406	13.3542
												62734	218803	6.2734	10.9059	6.2734	2.7513	6.2734	13.6548
												64063	223883	6.4063	11.2284	6.4063	2.9645	6.4063	13.9554
												65391	228964	6.5391	11.5508	6.5391	3.1778	6.5391	14.256
												66719	234044	6.6719	11.8732	6.6719	3.391	6.6719	14.5566
												68047	239125	6.8047	12.1956	6.8047	3.6043	6.8047	14.8572
												69375	244205	6.9375	12.518	6.9375	3.8175	6.9375	15.1578
												70703	249286	7.0703	12.8404	7.0703	4.0308	7.0703	15.4584
												72031	254367	7.2031	13.1628	7.2031	4.244	7.2031	15.759
												73359	259447	7.3359	13.4852	7.3359	4.4573	7.3359	16.0595
												74688	264528	7.4688	13.8076	7.4688	4.6705	7.4688	16.3601
												76016	269608	7.6016	14.13	7.6016	4.8838	7.6016	16.6607
												77344	274689	7.7344	14.4525	7.7344	5.097	7.7344	16.9613
												78672	279769	7.8672	14.7749	7.8672	5.3103	7.8672	17.2619
												80000	284850	8	15.0973	8	5.5235	8	17.5625
												81328	289931	8.1328	15.4197	8.1328	5.7368	8.1328	17.8631
												82656	295011	8.2656	15.7421	8.2656	5.95	8.2656	18.1637
												83984	300092	8.3984	16.0645	8.3984	6.1633	8.3984	18.4643
												85313	305172	8.5313	16.3869	8.5313	6.3765	8.5313	18.7649
												86641	310253	8.6641	16.7093	8.6641	6.5898	8.6641	19.0655
												87969	315333	8.7969	17.0317	8.7969	6.803	8.7969	19.3661
												89297	320414	8.9297	17.3542	8.9297	7.0163	8.9297	19.6666
												90625	325495	9.0625	17.6766	9.0625	7.2295	9.0625	19.9672
												91953	330575	9.1953	17.999	9.1953	7.4428	9.1953	20.2678
												93281	335656	9.3281	18.3214	9.3281	7.656	9.3281	20.5684
												94609	340736	9.4609	18.6438	9.4609	7.8693	9.4609	20.869
												95938	345817	9.5938	18.9662	9.5938	8.0825	9.5938	21.1696
												97266	350897	9.7266	19.2886	9.7266	8.2958	9.7266	21.4702
												98594	355978	9.8594	19.611	9.8594	8.509	9.8594	21.7708
												99922	361059	9.9922	19.9334	9.9922	8.7223	9.9922	22.0714
												101250	366139	10.125	20.2558	10.125	8.9355	10.125	22.372
												102578	371220	10.2578	20.5783	10.2578	9.1488	10.2578	22.6726
												103906	376300	10.3906	20.9007	10.3906	9.362	10.3906	22.9732
												105234	381381	10.5234	21.2231	10.5234	9.5753	10.5234	23.2738
												106563	386461	10.6563	21.5455	10.6563	9.7885	10.6563	23.5743
												107891	391542	10.7891	21.8679	10.7891	10.0018	10.7891	23.8749
												109219	396623	10.9219	22.1903	10.9219	10.215	10.9219	24.1755
												110547	401703	11.0547	22.5127	11.0547	10.4282	11.0547	24.4761
												111875	406784	11.1875	22.8351	11.1875	10.6415	11.1875	24.7767
												113203	411864	11.3203	23.1575	11.3203	10.8547	11.3203	25.0773
												114531	416945	11.4531	23.4799	11.4531	11.068	11.4531	25.3779
												115859	422025	11.5859	23.8024	11.5859	11.2812	11.5859	25.6785
												117188	427106	11.7188	24.1248	11.7188	11.4945	11.7188	25.9791
												118516	432187	11.8516	24.4472	11.8516	11.7077	11.8516	26.2797
												119844	437267	11.9844	24.7696	11.9844	11.921	11.9844	26.5803
												121172	442348	12.1172	25.092	12.1172	12.1342	12.1172	26.8809
												122500	447428	12.25	25.4144	12.25	12.3475	12.25	27.1814
												123828	452509	12.3828	25.7368	12.3828	12.5607	12.3828	27.482
												125156	457589	12.5156	26.0592	12.5156	12.774	12.5156	27.7826
												126484	462670	12.6484	26.3816	12.6484	12.9872	12.6484	28.0832
												127813	467751	12.7813	26.7041	12.7813	13.2005	12.7813	28.3838
												129141	472831	12.9141	27.0265	12.9141	13.4137	12.9141	28.6844
												130469	477912	13.0469	27.3489	13.0469	13.627	13.0469	28.985
												131797	482992	13.1797	27.6713	13.1797	13.8402	13.1797	29.2856
												133125	488073	13.3125	27.9937	13.3125	14.0535	13.3125	29.5862
												134453	493153	13.4453	28.3161	13.4453	14.2667	13.4453	29.8868
												135781	498234	13.5781	28.6385	13.5781	14.48	13.5781	30.1874
												137109	503315	13.7109	28.9609	13.7109	14.6932	13.7109	30.488
												138438	508395	13.8438	29.2833	13.8438	14.9065	13.8438	30.7885
												139766	513476	13.9766	29.6057	13.9766	15.1197	13.9766	31.0891
												141094	518556	14.1094	29.9282	14.1094	15.333	14.1094	31.3897
												142422	523637	14.2422	30.2506	14.2422	15.5462	14.2422	31.6903
												143750	528717	14.375	30.573	14.375	15.7595	14.375	31.9909
												145078	533798	14.5078	30.8954	14.5078	15.9727	14.5078	32.2915
												146406	538879	14.6406	31.2178	14.6406	16.186	14.6406	32.5921
												147734	543959	14.7734	31.5402	14.7734	16.3992	14.7734	32.8927
												149063	549040	14.9063	31.8626	14.9063	16.6125	14.9063	33.1933
												150391	554120	15.0391	32.185	15.0391	16.8257	15.0391	33.4939
												151719	559201	15.1719	32.5074	15.1719	17.039	15.1719	33.7945
												153047	564281	15.3047	32.8298	15.3047	17.2522	15.3047	34.0951
												154375	569362	15.4375	33.1523	15.4375	17.4655	15.4375	34.3957
												155703	574443	15.5703	33.4747	15.5703	17.6787	15.5703	34.6962
												157031	579523	15.7031	33.7971	15.7031	17.892	15.7031	34.9968
												158359	584604	15.8359	34.1195	15.8359	18.1052	15.8359	35.2974
												159688	589684	15.9688	34.4419	15.9688	18.3185	15.9688	35.598
												161016	594765	16.1016	34.7643	16.1016	18.5317	16.1016	35.8986
												162344	599845	16.2344	35.0867	16.2344	18.745	16.2344	36.1992
												163672	604926	16.3672	35.4091	16.3672	18.9582	16.3672	36.4998
												165000	610007	16.5	35.7315	16.5	19.1715	16.5	36.8004
												166328	615087	16.6328	36.054	16.6328	19.3847	16.6328	37.101
												167656	620168	16.7656	36.3764	16.7656	19.598	16.7656	37.4016
												168984	625248	16.8984	36.6988	16.8984	19.8112	16.8984	37.7022
												170313	630329	17.0313	37.0212	17.0313	20.0245	17.0313	38.0028
												171641	635409	17.1641	37.3436	17.1641	20.2377	17.1641	38.3033
												172969	640490	17.2969	37.666	17.2969	20.451	17.2969	38.6039
												174297	645571	17.4297	37.9884	17.4297	20.6642	17.4297	38.9045
												175625	650651	17.5625	38.3108	17.5625	20.8775	17.5625	39.2051
												176953	655732	17.6953	38.6332	17.6953	21.0907	17.6953	39.5057
												178281	660812	17.8281	38.9556	17.8281	21.304	17.8281	39.8063
												179609	665893	17.9609	39.2781	17.9609	21.5172	17.9609	40.1069
												180938	670973	18.0938	39.6005	18.0938	21.7304	18.0938	40.4075
												182266	676054	18.2266	39.9229	18.2266	21.9437	18.2266	40.7081
												183594	681135	18.3594	40.2453	18.3594	22.1569	18.3594	41.0087
												184922	686215	18.4922	40.5677	18.4922	22.3702	18.4922	41.3093
												186250	691296	18.625	40.8901	18.625	22.5834	18.625	41.6099
												187578	696376	18.7578	41.2125	18.7578	22.7967	18.7578	41.9104
												188906	701457	18.8906	41.5349	18.8906	23.0099	18.8906	42.211
												190234	706537	19.0234	41.8573	19.0234	23.2232	19.0234	42.5116
												191563	711618	19.1563	42.1797	19.1563	23.4364	19.1563	42.8122
												192891	716699	19.2891	42.5022	19.2891	23.6497	19.2891	43.1128
												194219	721779	19.4219	42.8246	19.4219	23.8629	19.4219	43.4134
												195547	726860	19.5547	43.147	19.5547	24.0762	19.5547	43.714
												196875	731940	19.6875	43.4694	19.6875	24.2894	19.6875	44.0146
												198203	737021	19.8203	43.7918	19.8203	24.5027	19.8203	44.3152
												199531	742101	19.9531	44.1142	19.9531	24.7159	19.9531	44.6158
												200859	747182	20.0859	44.4366	20.0859	24.9292	20.0859	44.9164
												202188	752263	20.2188	44.759	20.2188	25.1424	20.2188	45.217
												203516	757343	20.3516	45.0814	20.3516	25.3557	20.3516	45.5176
												204844	762424	20.4844	45.4038	20.4844	25.5689	20.4844	45.8181
												206172	767504	20.6172	45.7263	20.6172	25.7822	20.6172	46.1187
												207500	772585	20.75	46.0487	20.75	25.9954	20.75	46.4193
												208828	777665	20.8828	46.3711	20.8828	26.2087	20.8828	46.7199
												210156	782746	21.0156	46.6935	21.0156	26.4219	21.0156	47.0205
												211484	787827	21.1484	47.0159	21.1484	26.6352	21.1484	47.3211
												212813	792907	21.2813	47.3383	21.2813	26.8484	21.2813	47.6217
												214141	797988	21.4141	47.6607	21.4141	27.0617	21.4141	47.9223
												215469	803068	21.5469	47.9831	21.5469	27.2749	21.5469	48.2229
												216797	808149	21.6797	48.3055	21.6797	27.4882	21.6797	48.5235
												218125	813229	21.8125	48.628	21.8125	27.7014	21.8125	48.8241
												219453	818310	21.9453	48.9504	21.9453	27.9147	21.9453	49.1247
												220781	823391	22.0781	49.2728	22.0781	28.1279	22.0781	49.4252
												222109	828471	22.2109	49.5952	22.2109	28.3412	22.2109	49.7258
												223438	833552	22.3438	49.9176	22.3438	28.5544	22.3438	50.0264
												224766	838632	22.4766	50.24	22.4766	28.7677	22.4766	50.327
												226094	843713	22.6094	50.5624	22.6094	28.9809	22.6094	50.6276
												227422	848793	22.7422	50.8848	22.7422	29.1942	22.7422	50.9282
												228750	853874	22.875	51.2072	22.875	29.4074	22.875	51.2288
												230078	858955	23.0078	51.5296	23.0078	29.6207	23.0078	51.5294
												231406	864035	23.1406	51.8521	23.1406	29.8339	23.1406	51.83
												232734	869116	23.2734	52.1745	23.2734	30.0472	23.2734	52.1306
												234063	874196	23.4063	52.4969	23.4063	30.2604	23.4063	52.4312
												235391	879277	23.5391	52.8193	23.5391	30.4737	23.5391	52.7318
												236719	884357	23.6719	53.1417	23.6719	30.6869	23.6719	53.0323
												238047	889438	23.8047	53.4641	23.8047	30.9002	23.8047	53.3329
												239375	894519	23.9375	53.7865	23.9375	31.1134	23.9375	53.6335
												240703	899599	24.0703	54.1089	24.0703	31.3267	24.0703	53.9341
												242031	904680	24.2031	54.4313	24.2031	31.5399	24.2031	54.2347
												243359	909760	24.3359	54.7537	24.3359	31.7532	24.3359	54.5353
												244688	914841	24.4688	55.0762	24.4688	31.9664	24.4688	54.8359
												246016	919921	24.6016	55.3986	24.6016	32.1797	24.6016	55.1365
												247344	925002	24.7344	55.721	24.7344	32.3929	24.7344	55.4371
												248672	930083	24.8672	56.0434	24.8672	32.6062	24.8672	55.7377
												250000	935163	25	56.3658	25	32.8194	25	56.0383

## Sheet: Fig 4E
C E254Q (uM)	1/t 10% E254Q (s)	stdev E254Q	C WT (uM)	1/t 10% WT (s)	stdev WT	C 20QM (uM)	1/t 10% 20QM (s)	stdev 20QM	C_E254Q_reg	1/t 10% E254Q (s)_reg	C_WT_reg	1/t 10% WT (s)_reg	C_20QN_reg	1/t 10% 20QN (s)_reg
15	0.0022395	0.0001002	15	0.00056723	0.0001002	10	0.00055094	4.5527e-06	0	-0.00034827	0	-0.00034303	0	-0.00018807
12.5	0.0017182	5.6569e-07	12.5	0.00038426	5.6569e-07	12.5	0.00066903	4.0139e-05	0.1172	-0.00032835	0.1172	-0.000336	0.1172	-0.00017967
10	0.0013751	0.00015783	10	0.00026749	0.00015783	15	0.00090082	0	0.2344	-0.00030843	0.2344	-0.00032898	0.2344	-0.00017126
7.5	0.00090379	1.9283e-05				17.5	0.0010713	0.00011902	0.3516	-0.00028851	0.3516	-0.00032195	0.3516	-0.00016286
5	0.00052175	2.897e-05							0.4688	-0.00026859	0.4688	-0.00031493	0.4688	-0.00015445
									0.5859	-0.00024867	0.5859	-0.0003079	0.5859	-0.00014605
									0.7031	-0.00022875	0.7031	-0.00030088	0.7031	-0.00013765
									0.8203	-0.00020883	0.8203	-0.00029385	0.8203	-0.00012924
									0.9375	-0.00018891	0.9375	-0.00028683	0.9375	-0.00012084
									1.0547	-0.00016898	1.0547	-0.0002798	1.0547	-0.00011243
									1.1719	-0.00014906	1.1719	-0.00027278	1.1719	-0.00010403
									1.2891	-0.00012914	1.2891	-0.00026575	1.2891	-9.5624e-05
									1.4063	-0.00010922	1.4063	-0.00025873	1.4063	-8.722e-05
									1.5234	-8.93e-05	1.5234	-0.0002517	1.5234	-7.8816e-05
									1.6406	-6.9379e-05	1.6406	-0.00024468	1.6406	-7.0412e-05
									1.7578	-4.9458e-05	1.7578	-0.00023765	1.7578	-6.2007e-05
									1.875	-2.9537e-05	1.875	-0.00023063	1.875	-5.3603e-05
									1.9922	-9.6161e-06	1.9922	-0.0002236	1.9922	-4.5199e-05
									2.1094	1.0305e-05	2.1094	-0.00021658	2.1094	-3.6795e-05
									2.2266	3.0226e-05	2.2266	-0.00020955	2.2266	-2.839e-05
									2.3438	5.0147e-05	2.3438	-0.00020253	2.3438	-1.9986e-05
									2.4609	7.0068e-05	2.4609	-0.0001955	2.4609	-1.1582e-05
									2.5781	8.9989e-05	2.5781	-0.00018847	2.5781	-3.1777e-06
									2.6953	0.00010991	2.6953	-0.00018145	2.6953	5.2266e-06
									2.8125	0.00012983	2.8125	-0.00017442	2.8125	1.3631e-05
									2.9297	0.00014975	2.9297	-0.0001674	2.9297	2.2035e-05
									3.0469	0.00016967	3.0469	-0.00016037	3.0469	3.0439e-05
									3.1641	0.00018959	3.1641	-0.00015335	3.1641	3.8843e-05
									3.2813	0.00020952	3.2813	-0.00014632	3.2813	4.7248e-05
									3.3984	0.00022944	3.3984	-0.0001393	3.3984	5.5652e-05
									3.5156	0.00024936	3.5156	-0.00013227	3.5156	6.4056e-05
									3.6328	0.00026928	3.6328	-0.00012525	3.6328	7.246e-05
									3.75	0.0002892	3.75	-0.00011822	3.75	8.0865e-05
									3.8672	0.00030912	3.8672	-0.0001112	3.8672	8.9269e-05
									3.9844	0.00032904	3.9844	-0.00010417	3.9844	9.7673e-05
									4.1016	0.00034896	4.1016	-9.7148e-05	4.1016	0.00010608
									4.2188	0.00036888	4.2188	-9.0123e-05	4.2188	0.00011448
									4.3359	0.00038881	4.3359	-8.3098e-05	4.3359	0.00012289
									4.4531	0.00040873	4.4531	-7.6072e-05	4.4531	0.00013129
									4.5703	0.00042865	4.5703	-6.9047e-05	4.5703	0.00013969
									4.6875	0.00044857	4.6875	-6.2022e-05	4.6875	0.0001481
									4.8047	0.00046849	4.8047	-5.4997e-05	4.8047	0.0001565
									4.9219	0.00048841	4.9219	-4.7972e-05	4.9219	0.00016491
									5.0391	0.00050833	5.0391	-4.0947e-05	5.0391	0.00017331
									5.1563	0.00052825	5.1563	-3.3921e-05	5.1563	0.00018172
									5.2734	0.00054817	5.2734	-2.6896e-05	5.2734	0.00019012
									5.3906	0.00056809	5.3906	-1.9871e-05	5.3906	0.00019852
									5.5078	0.00058802	5.5078	-1.2846e-05	5.5078	0.00020693
									5.625	0.00060794	5.625	-5.8208e-06	5.625	0.00021533
									5.7422	0.00062786	5.7422	1.2043e-06	5.7422	0.00022374
									5.8594	0.00064778	5.8594	8.2295e-06	5.8594	0.00023214
									5.9766	0.0006677	5.9766	1.5255e-05	5.9766	0.00024055
									6.0938	0.00068762	6.0938	2.228e-05	6.0938	0.00024895
									6.2109	0.00070754	6.2109	2.9305e-05	6.2109	0.00025735
									6.3281	0.00072746	6.3281	3.633e-05	6.3281	0.00026576
									6.4453	0.00074738	6.4453	4.3355e-05	6.4453	0.00027416
									6.5625	0.00076731	6.5625	5.038e-05	6.5625	0.00028257
									6.6797	0.00078723	6.6797	5.7406e-05	6.6797	0.00029097
									6.7969	0.00080715	6.7969	6.4431e-05	6.7969	0.00029937
									6.9141	0.00082707	6.9141	7.1456e-05	6.9141	0.00030778
									7.0313	0.00084699	7.0313	7.8481e-05	7.0313	0.00031618
									7.1484	0.00086691	7.1484	8.5506e-05	7.1484	0.00032459
									7.2656	0.00088683	7.2656	9.2531e-05	7.2656	0.00033299
									7.3828	0.00090675	7.3828	9.9557e-05	7.3828	0.0003414
									7.5	0.00092667	7.5	0.00010658	7.5	0.0003498
									7.6172	0.00094659	7.6172	0.00011361	7.6172	0.0003582
									7.7344	0.00096652	7.7344	0.00012063	7.7344	0.00036661
									7.8516	0.00098644	7.8516	0.00012766	7.8516	0.00037501
									7.9688	0.0010064	7.9688	0.00013468	7.9688	0.00038342
									8.0859	0.0010263	8.0859	0.00014171	8.0859	0.00039182
									8.2031	0.0010462	8.2031	0.00014873	8.2031	0.00040023
									8.3203	0.0010661	8.3203	0.00015576	8.3203	0.00040863
									8.4375	0.001086	8.4375	0.00016278	8.4375	0.00041703
									8.5547	0.001106	8.5547	0.00016981	8.5547	0.00042544
									8.6719	0.0011259	8.6719	0.00017683	8.6719	0.00043384
									8.7891	0.0011458	8.7891	0.00018386	8.7891	0.00044225
									8.9063	0.0011657	8.9063	0.00019088	8.9063	0.00045065
									9.0234	0.0011856	9.0234	0.00019791	9.0234	0.00045906
									9.1406	0.0012056	9.1406	0.00020493	9.1406	0.00046746
									9.2578	0.0012255	9.2578	0.00021196	9.2578	0.00047586
									9.375	0.0012454	9.375	0.00021898	9.375	0.00048427
									9.4922	0.0012653	9.4922	0.00022601	9.4922	0.00049267
									9.6094	0.0012853	9.6094	0.00023303	9.6094	0.00050108
									9.7266	0.0013052	9.7266	0.00024006	9.7266	0.00050948
									9.8438	0.0013251	9.8438	0.00024708	9.8438	0.00051788
									9.9609	0.001345	9.9609	0.00025411	9.9609	0.00052629
									10.0781	0.0013649	10.0781	0.00026114	10.0781	0.00053469
									10.1953	0.0013849	10.1953	0.00026816	10.1953	0.0005431
									10.3125	0.0014048	10.3125	0.00027519	10.3125	0.0005515
									10.4297	0.0014247	10.4297	0.00028221	10.4297	0.00055991
									10.5469	0.0014446	10.5469	0.00028924	10.5469	0.00056831
									10.6641	0.0014645	10.6641	0.00029626	10.6641	0.00057671
									10.7813	0.0014845	10.7813	0.00030329	10.7813	0.00058512
									10.8984	0.0015044	10.8984	0.00031031	10.8984	0.00059352
									11.0156	0.0015243	11.0156	0.00031734	11.0156	0.00060193
									11.1328	0.0015442	11.1328	0.00032436	11.1328	0.00061033
									11.25	0.0015641	11.25	0.00033139	11.25	0.00061874
									11.3672	0.0015841	11.3672	0.00033841	11.3672	0.00062714
									11.4844	0.001604	11.4844	0.00034544	11.4844	0.00063554
									11.6016	0.0016239	11.6016	0.00035246	11.6016	0.00064395
									11.7188	0.0016438	11.7188	0.00035949	11.7188	0.00065235
									11.8359	0.0016638	11.8359	0.00036651	11.8359	0.00066076
									11.9531	0.0016837	11.9531	0.00037354	11.9531	0.00066916
									12.0703	0.0017036	12.0703	0.00038056	12.0703	0.00067757
									12.1875	0.0017235	12.1875	0.00038759	12.1875	0.00068597
									12.3047	0.0017434	12.3047	0.00039461	12.3047	0.00069437
									12.4219	0.0017634	12.4219	0.00040164	12.4219	0.00070278
									12.5391	0.0017833	12.5391	0.00040866	12.5391	0.00071118
									12.6563	0.0018032	12.6563	0.00041569	12.6563	0.00071959
									12.7734	0.0018231	12.7734	0.00042271	12.7734	0.00072799
									12.8906	0.001843	12.8906	0.00042974	12.8906	0.00073639
									13.0078	0.001863	13.0078	0.00043676	13.0078	0.0007448
									13.125	0.0018829	13.125	0.00044379	13.125	0.0007532
									13.2422	0.0019028	13.2422	0.00045081	13.2422	0.00076161
									13.3594	0.0019227	13.3594	0.00045784	13.3594	0.00077001
									13.4766	0.0019426	13.4766	0.00046486	13.4766	0.00077842
									13.5938	0.0019626	13.5938	0.00047189	13.5938	0.00078682
									13.7109	0.0019825	13.7109	0.00047891	13.7109	0.00079522
									13.8281	0.0020024	13.8281	0.00048594	13.8281	0.00080363
									13.9453	0.0020223	13.9453	0.00049297	13.9453	0.00081203
									14.0625	0.0020423	14.0625	0.00049999	14.0625	0.00082044
									14.1797	0.0020622	14.1797	0.00050702	14.1797	0.00082884
									14.2969	0.0020821	14.2969	0.00051404	14.2969	0.00083725
									14.4141	0.002102	14.4141	0.00052107	14.4141	0.00084565
									14.5313	0.0021219	14.5313	0.00052809	14.5313	0.00085405
									14.6484	0.0021419	14.6484	0.00053512	14.6484	0.00086246
									14.7656	0.0021618	14.7656	0.00054214	14.7656	0.00087086
									14.8828	0.0021817	14.8828	0.00054917	14.8828	0.00087927
									15	0.0022016	15	0.00055619	15	0.00088767
									15.1172	0.0022215	15.1172	0.00056322	15.1172	0.00089608
									15.2344	0.0022415	15.2344	0.00057024	15.2344	0.00090448
									15.3516	0.0022614	15.3516	0.00057727	15.3516	0.00091288
									15.4688	0.0022813	15.4688	0.00058429	15.4688	0.00092129
									15.5859	0.0023012	15.5859	0.00059132	15.5859	0.00092969
									15.7031	0.0023211	15.7031	0.00059834	15.7031	0.0009381
									15.8203	0.0023411	15.8203	0.00060537	15.8203	0.0009465
									15.9375	0.002361	15.9375	0.00061239	15.9375	0.0009549
									16.0547	0.0023809	16.0547	0.00061942	16.0547	0.00096331
									16.1719	0.0024008	16.1719	0.00062644	16.1719	0.00097171
									16.2891	0.0024208	16.2891	0.00063347	16.2891	0.00098012
									16.4063	0.0024407	16.4063	0.00064049	16.4063	0.00098852
									16.5234	0.0024606	16.5234	0.00064752	16.5234	0.00099693
									16.6406	0.0024805	16.6406	0.00065454	16.6406	0.0010053
									16.7578	0.0025004	16.7578	0.00066157	16.7578	0.0010137
									16.875	0.0025204	16.875	0.00066859	16.875	0.0010221
									16.9922	0.0025403	16.9922	0.00067562	16.9922	0.0010305
									17.1094	0.0025602	17.1094	0.00068264	17.1094	0.0010389
									17.2266	0.0025801	17.2266	0.00068967	17.2266	0.0010474
									17.3438	0.0026	17.3438	0.00069669	17.3438	0.0010558
									17.4609	0.00262	17.4609	0.00070372	17.4609	0.0010642
									17.5781	0.0026399	17.5781	0.00071075	17.5781	0.0010726
									17.6953	0.0026598	17.6953	0.00071777	17.6953	0.001081
									17.8125	0.0026797	17.8125	0.0007248	17.8125	0.0010894
									17.9297	0.0026996	17.9297	0.00073182	17.9297	0.0010978
									18.0469	0.0027196	18.0469	0.00073885	18.0469	0.0011062
									18.1641	0.0027395	18.1641	0.00074587	18.1641	0.0011146
									18.2813	0.0027594	18.2813	0.0007529	18.2813	0.001123
									18.3984	0.0027793	18.3984	0.00075992	18.3984	0.0011314
									18.5156	0.0027993	18.5156	0.00076695	18.5156	0.0011398
									18.6328	0.0028192	18.6328	0.00077397	18.6328	0.0011482
									18.75	0.0028391	18.75	0.000781	18.75	0.0011566
									18.8672	0.002859	18.8672	0.00078802	18.8672	0.001165
									18.9844	0.0028789	18.9844	0.00079505	18.9844	0.0011734
									19.1016	0.0028989	19.1016	0.00080207	19.1016	0.0011818
									19.2188	0.0029188	19.2188	0.0008091	19.2188	0.0011902
									19.3359	0.0029387	19.3359	0.00081612	19.3359	0.0011986
									19.4531	0.0029586	19.4531	0.00082315	19.4531	0.001207
									19.5703	0.0029785	19.5703	0.00083017	19.5703	0.0012154
									19.6875	0.0029985	19.6875	0.0008372	19.6875	0.0012238
									19.8047	0.0030184	19.8047	0.00084422	19.8047	0.0012322
									19.9219	0.0030383	19.9219	0.00085125	19.9219	0.0012406
									20.0391	0.0030582	20.0391	0.00085827	20.0391	0.0012491
									20.1563	0.0030781	20.1563	0.0008653	20.1563	0.0012575
									20.2734	0.0030981	20.2734	0.00087232	20.2734	0.0012659
									20.3906	0.003118	20.3906	0.00087935	20.3906	0.0012743
									20.5078	0.0031379	20.5078	0.00088637	20.5078	0.0012827
									20.625	0.0031578	20.625	0.0008934	20.625	0.0012911
									20.7422	0.0031778	20.7422	0.00090042	20.7422	0.0012995
									20.8594	0.0031977	20.8594	0.00090745	20.8594	0.0013079
									20.9766	0.0032176	20.9766	0.00091447	20.9766	0.0013163
									21.0938	0.0032375	21.0938	0.0009215	21.0938	0.0013247
									21.2109	0.0032574	21.2109	0.00092852	21.2109	0.0013331
									21.3281	0.0032774	21.3281	0.00093555	21.3281	0.0013415
									21.4453	0.0032973	21.4453	0.00094258	21.4453	0.0013499
									21.5625	0.0033172	21.5625	0.0009496	21.5625	0.0013583
									21.6797	0.0033371	21.6797	0.00095663	21.6797	0.0013667
									21.7969	0.003357	21.7969	0.00096365	21.7969	0.0013751
									21.9141	0.003377	21.9141	0.00097068	21.9141	0.0013835
									22.0313	0.0033969	22.0313	0.0009777	22.0313	0.0013919
									22.1484	0.0034168	22.1484	0.00098473	22.1484	0.0014003
									22.2656	0.0034367	22.2656	0.00099175	22.2656	0.0014087
									22.3828	0.0034566	22.3828	0.00099878	22.3828	0.0014171
									22.5	0.0034766	22.5	0.0010058	22.5	0.0014255
									22.6172	0.0034965	22.6172	0.0010128	22.6172	0.0014339
									22.7344	0.0035164	22.7344	0.0010199	22.7344	0.0014424
									22.8516	0.0035363	22.8516	0.0010269	22.8516	0.0014508
									22.9688	0.0035563	22.9688	0.0010339	22.9688	0.0014592
									23.0859	0.0035762	23.0859	0.0010409	23.0859	0.0014676
									23.2031	0.0035961	23.2031	0.001048	23.2031	0.001476
									23.3203	0.003616	23.3203	0.001055	23.3203	0.0014844
									23.4375	0.0036359	23.4375	0.001062	23.4375	0.0014928
									23.5547	0.0036559	23.5547	0.001069	23.5547	0.0015012
									23.6719	0.0036758	23.6719	0.0010761	23.6719	0.0015096
									23.7891	0.0036957	23.7891	0.0010831	23.7891	0.001518
									23.9063	0.0037156	23.9063	0.0010901	23.9063	0.0015264
									24.0234	0.0037355	24.0234	0.0010971	24.0234	0.0015348
									24.1406	0.0037555	24.1406	0.0011042	24.1406	0.0015432
									24.2578	0.0037754	24.2578	0.0011112	24.2578	0.0015516
									24.375	0.0037953	24.375	0.0011182	24.375	0.00156
									24.4922	0.0038152	24.4922	0.0011252	24.4922	0.0015684
									24.6094	0.0038351	24.6094	0.0011323	24.6094	0.0015768
									24.7266	0.0038551	24.7266	0.0011393	24.7266	0.0015852
									24.8438	0.003875	24.8438	0.0011463	24.8438	0.0015936
									24.9609	0.0038949	24.9609	0.0011533	24.9609	0.001602
									25.0781	0.0039148	25.0781	0.0011604	25.0781	0.0016104
									25.1953	0.0039348	25.1953	0.0011674	25.1953	0.0016188
									25.3125	0.0039547	25.3125	0.0011744	25.3125	0.0016272
									25.4297	0.0039746	25.4297	0.0011814	25.4297	0.0016356
									25.5469	0.0039945	25.5469	0.0011885	25.5469	0.0016441
									25.6641	0.0040144	25.6641	0.0011955	25.6641	0.0016525
									25.7813	0.0040344	25.7813	0.0012025	25.7813	0.0016609
									25.8984	0.0040543	25.8984	0.0012095	25.8984	0.0016693
									26.0156	0.0040742	26.0156	0.0012166	26.0156	0.0016777
									26.1328	0.0040941	26.1328	0.0012236	26.1328	0.0016861
									26.25	0.004114	26.25	0.0012306	26.25	0.0016945
									26.3672	0.004134	26.3672	0.0012376	26.3672	0.0017029
									26.4844	0.0041539	26.4844	0.0012447	26.4844	0.0017113
									26.6016	0.0041738	26.6016	0.0012517	26.6016	0.0017197
									26.7188	0.0041937	26.7188	0.0012587	26.7188	0.0017281
									26.8359	0.0042136	26.8359	0.0012657	26.8359	0.0017365
									26.9531	0.0042336	26.9531	0.0012728	26.9531	0.0017449
									27.0703	0.0042535	27.0703	0.0012798	27.0703	0.0017533
									27.1875	0.0042734	27.1875	0.0012868	27.1875	0.0017617
									27.3047	0.0042933	27.3047	0.0012938	27.3047	0.0017701
									27.4219	0.0043133	27.4219	0.0013009	27.4219	0.0017785
									27.5391	0.0043332	27.5391	0.0013079	27.5391	0.0017869
									27.6563	0.0043531	27.6563	0.0013149	27.6563	0.0017953
									27.7734	0.004373	27.7734	0.0013219	27.7734	0.0018037
									27.8906	0.0043929	27.8906	0.001329	27.8906	0.0018121
									28.0078	0.0044129	28.0078	0.001336	28.0078	0.0018205
									28.125	0.0044328	28.125	0.001343	28.125	0.0018289
									28.2422	0.0044527	28.2422	0.00135	28.2422	0.0018373
									28.3594	0.0044726	28.3594	0.0013571	28.3594	0.0018458
									28.4766	0.0044925	28.4766	0.0013641	28.4766	0.0018542
									28.5938	0.0045125	28.5938	0.0013711	28.5938	0.0018626
									28.7109	0.0045324	28.7109	0.0013781	28.7109	0.001871
									28.8281	0.0045523	28.8281	0.0013852	28.8281	0.0018794
									28.9453	0.0045722	28.9453	0.0013922	28.9453	0.0018878
									29.0625	0.0045921	29.0625	0.0013992	29.0625	0.0018962
									29.1797	0.0046121	29.1797	0.0014062	29.1797	0.0019046
									29.2969	0.004632	29.2969	0.0014133	29.2969	0.001913
									29.4141	0.0046519	29.4141	0.0014203	29.4141	0.0019214
									29.5313	0.0046718	29.5313	0.0014273	29.5313	0.0019298
									29.6484	0.0046918	29.6484	0.0014343	29.6484	0.0019382
									29.7656	0.0047117	29.7656	0.0014414	29.7656	0.0019466
									29.8828	0.0047316	29.8828	0.0014484	29.8828	0.001955
									30	0.0047515	30	0.0014554	30	0.0019634

## Sheet: Figure 6
Microtubule	Dimer rise (A)	Protofilament twist (º)	Reference
E254N	83.45	0.13	32
E254A	83.18	-0.22	32
GMPCPP	83.95	0.23	30
BeF3	81.64	-0.27	29
E254A-EB3	81.64	-0.19	32
E254E	81.5	0.05	32
E254E-EB3	81.44	-0.12	32
E254N-EB3	81.15	-0.29	32
E254Q	82.34	0.11	This work
20QN	83.24	0.1	This work
E254Q+EB3	82.87	-0.23	This work
20QNEB3	82.89	-0.28	This work

## Sheet: Fig S3A
αE254N
MT1			MT2			MT3			MT4			MT5
Distance [µm]	Intensity EB3-GFP [a.u.]	Intensity GMPCPP seed [a.u.]	Distance [µm]	Intensity EB3-GFP [a.u.]	Intensity GMPCPP seed [a.u.]	Distance [µm]	Intensity EB3-GFP [a.u.]	Intensity GMPCPP seed [a.u.]	Distance [µm]	Intensity EB3-GFP [a.u.]	Intensity GMPCPP seed [a.u.]	Distance [µm]	Intensity EB3-GFP [a.u.]	Intensity GMPCPP seed [a.u.]
0	-4.10919	2.14491	0	-0.629395	1.65584	0	-6.32878	2.52853	0	0.615548	3.13112	0	5.15041	1.42924
0.100101	-3.31523	2.58998	0.099691	0.0205322	1.01224	0.100081	-5.70366	3.32867	0.100381	0.0207438	3.94033	0.10008	6.96642	1.68981
0.200203	-2.5858	2.03032	0.199382	0.402035	1.77055	0.200163	-4.77037	3.65043	0.200761	-0.207994	4.3811	0.20016	7.6759	2.64901
0.300304	-1.83935	2.30283	0.299073	0.0223315	0.975335	0.300244	-5.92602	3.58606	0.301142	0.545798	4.73568	0.30024	10.5442	2.01723
0.400405	-0.653882	2.03176	0.398764	-0.019929	1.29045	0.400325	-5.67727	4.15373	0.401523	2.25021	3.54474	0.400319	15.5326	2.99283
0.500507	1.36301	1.40625	0.498455	-0.285216	1.50195	0.500407	-4.46423	5.20249	0.501903	3.03789	4.62935	0.500399	26.4477	3.23247
0.600608	4.4836	1.38235	0.598146	4.9363e-05	0.88625	0.600488	-3.81793	4.7594	0.602284	3.19999	4.82066	0.600479	48.577	3.06246
0.700709	7.708	1.00971	0.697837	1.05011	3.02146	0.700569	-4.44826	4.7058	0.702665	9.04583	6.66563	0.700559	84.1219	4.12055
0.800811	12.9953	1.53746	0.797528	2.39794	3.40392	0.800651	-2.95629	5.04607	0.803045	26.6875	10.8974	0.800639	116.638	6.93929
0.900912	21.1071	2.69757	0.897219	5.18318	2.19792	0.900732	0.426554	6.25163	0.903426	61.7485	13.8202	0.900719	128.53	9.68142
1.00101	36.4573	3.02732	0.99691	8.54139	2.7025	1.00081	9.17052	8.51105	1.00381	93.3452	20.0345	1.0008	128.519	12.0543
1.10111	70.1272	2.76871	1.0966	23.2532	2.86457	1.10089	34.9108	10.2821	1.10419	98.4465	32.5179	1.10088	116.392	15.4375
1.20122	117.764	2.8794	1.19629	51.5653	4.49104	1.20098	78.0352	14.8723	1.20457	74.8116	49.1261	1.20096	85.3065	22.3118
1.30132	154.173	3.56395	1.29598	83.0859	5.74359	1.30106	110.94	22.2477	1.30495	45.034	61.4362	1.30104	54.3065	32.3523
1.40142	168.658	3.96486	1.39567	105.535	6.34992	1.40114	115.027	34.4934	1.40533	24.8506	69.4012	1.40112	27.5323	42.4311
1.50152	183.561	3.85186	1.49536	115.54	6.15106	1.50122	89.8938	48.4384	1.50571	15.5223	72.4608	1.5012	12.3129	50.5638
1.60162	191.792	4.3863	1.59506	116.264	9.81088	1.6013	55.445	60.4973	1.60609	12.4999	71.2041	1.60128	7.29727	58.1365
1.70172	184.929	4.79567	1.69475	98.4984	15.6128	1.70138	31.2863	65.7279	1.70647	10.7575	70.9891	1.70136	5.86945	66.0622
1.80182	176.04	6.04488	1.79444	71.8651	26.7854	1.80146	18.5832	72.9804	1.80685	7.3298	68.3765	1.80144	3.22188	71.2914
1.90193	167.598	7.23305	1.89413	46.5043	42.2284	1.90155	13.536	80.5195	1.90723	7.28163	65.8136	1.90152	4.5146	71.8563
2.00203	154.986	10.1163	1.99382	26.7061	54.7358	2.00163	10.0557	82.6707	2.00761	7.37882	67.6706	2.0016	3.41859	67.492
2.10213	124.406	15.4395	2.09351	14.5964	63.5053	2.10171	9.86462	77.3916	2.10799	5.89806	72.8345	2.10168	1.71349	69.2937
2.20223	85.2419	27.4289	2.1932	8.67825	69.0413	2.20179	13.7631	71.3424	2.20837	6.43538	80.7724	2.20176	1.68554	64.0151
2.30233	50.8968	42.0092	2.29289	6.99653	83.7144	2.30187	25.2422	59.947	2.30876	7.41203	78.9485	2.30184	2.66473	60.9409
2.40243	23.8917	53.095	2.39258	5.22057	92.3745	2.40195	51.6504	44.9947	2.40914	9.39131	67.9173	2.40192	1.47015	55.5108
2.50253	11.7857	60.2137	2.49227	4.45132	101.039	2.50203	94.0653	31.067	2.50952	18.0834	55.3515	2.502	1.36027	52.8143
2.60263	6.36066	63.3224	2.59196	3.82755	102.334	2.60211	135.674	19.0808	2.6099	35.2037	37.9228	2.60208	2.42991	50.4662
2.70274	4.24748	67.0796	2.69166	2.989	97.0931	2.7022	159.545	11.4852	2.71028	57.8956	22.139	2.70216	1.3805	52.1332
2.80284	2.9314	67.556	2.79135	3.08729	95.462	2.80228	170.806	7.74257	2.81066	74.6455	14.678	2.80224	1.07391	57.2032
2.90294	2.39216	65.607	2.89104	1.46834	96.3122	2.90236	177.894	6.96064	2.91104	87.3816	9.9891	2.90232	1.16442	64.9039
3.00304	2.36105	65.077	2.99073	1.27654	99.7913	3.00244	184.12	6.13865	3.01142	92.0306	7.30056	3.0024	2.04521	73.0803
3.10314	3.18463	70.1108	3.09042	1.69599	100.291	3.10252	189.269	5.7626	3.1118	83.1475	6.12324	3.10248	2.00711	71.9183
3.20324	3.73595	74.0681	3.19011	1.57993	96.6409	3.2026	190.013	4.51309	3.21218	81.4195	4.81197	3.20256	2.00798	69.0965
3.30334	3.82332	75.5296	3.2898	-0.0856186	93.6846	3.30268	190.805	3.88877	3.31256	97.0401	4.41756	3.30264	2.50896	64.0416
3.40345	5.84594	74.1283	3.38949	0.650788	88.1841	3.40277	197.272	4.30179	3.41294	110.55	3.77126	3.40272	3.69486	63.8149
3.50355	7.0071	73.8718	3.48918	2.50661	85.8681	3.50285	208.139	3.04972	3.51332	120.066	3.19909	3.5028	4.73975	66.995
3.60365	7.27449	75.003	3.58887	1.71737	88.5569	3.60293	212.571	3.15142	3.6137	118.979	3.84436	3.60288	6.57	64.1518
3.70375	9.54864	75.255	3.68857	2.04974	90.3195	3.70301	215.676	3.89775	3.71408	118.941	3.85151	3.70296	7.56684	57.3477
3.80385	12.6454	73.1104	3.78826	1.5646	92.5843	3.80309	223.322	3.58958	3.81446	126.482	2.64229	3.80304	10.1665	50.0631
3.90395	18.2577	75.4113	3.88795	2.04983	89.1512	3.90317	232.193	3.49787	3.91485	125.335	3.04095	3.90312	14.1242	42.0149
4.00405	24.5804	79.9192	3.98764	3.62732	89.7401	4.00325	243.055	2.81863	4.01523	127.526	3.37904	4.00319	23.1386	39.5656
4.10415	40.0559	73.0252	4.08733	5.61616	85.9253	4.10333	247.078	2.79555	4.11561	128.274	2.56526	4.10327	41.2955	30.8172
4.20426	69.9938	61.403	4.18702	7.74917	79.6103	4.20342	245.533	2.96469	4.21599	117.592	1.02912	4.20335	67.4664	18.7791
4.30436	103.523	45.6563	4.28671	13.2846	68.3614	4.3035	246.179	3.00337	4.31637	105.66	2.05193	4.30343	84.6028	12.0368
4.40446	140.208	29.8108	4.3864	27.1145	57.6067	4.40358	245.362	2.22659	4.41675	99.662	2.04345	4.40351	87.2967	7.57805
4.50456	164.696	20.1258	4.48609	54.1975	45.2111	4.50366	248.484	1.71816	4.51713	92.8604	1.57158	4.50359	82.0841	5.85213
4.60466	175.287	15.7847	4.58578	80.745	28.2406	4.60374	250.788	2.55223	4.61751	72.0556	2.55432	4.60367	78.4233	4.29217
4.70476	186.004	12.9817	4.68547	87.1346	16.5976	4.70382	237.238	3.18562	4.71789	51.0853	2.80426	4.70375	80.797	4.45277
4.80486	197.251	10.2515	4.78513	85.2502	13.8443	4.8039	229.066	2.95743	4.81827	42.0303	1.15407	4.80383	80.3481	3.33539
4.90497	202.45	8.89907	4.88482	74.6229	10.8458	4.90399	231.602	3.02173	4.91865	41.2962	0.634157	4.90391	75.2039	2.80201
5.00507	200.891	7.59303	4.98451	65.6999	8.58042	5.00407	231.256	4.72067	5.01903	42.719	2.01012	5.00399	70.1154	2.33441
5.10517	203.711	5.89359	5.08421	53.4654	5.89772	5.10415	230.471	3.67006	5.11941	43.0295	2.01398	5.10407	72.2504	1.69204
5.20527	201.241	4.85302	5.1839	50.5838	5.60429	5.20423	239.899	3.09637	5.21979	52.8904	1.61615	5.20415	73.1978	1.43139
5.30537	202.612	3.67826	5.28359	49.2425	3.83342	5.30431	248.776	4.28082	5.32017	73.8384	2.27045	5.30423	73.177	2.87368
5.40547	206.226	4.56501	5.38328	56.9023	3.67498	5.40439	255.084	4.32226	5.42056	91.1419	1.5962	5.40431	72.7644	1.94032
5.50557	204.798	3.92988	5.48297	69.0724	2.92867	5.50447	254.682	2.33725	5.52094	95.4556	2.64655	5.50439	80.1349	1.11007
5.60567	206.689	3.1541	5.58266	78.9964	3.08087	5.60455	249.196	2.92617	5.62132	99.2452	1.5923	5.60447	93.5292	1.03603
5.70578	201.477	3.75476	5.68235	80.131	2.7202	5.70464	256.124	2.86275	5.7217	97.8291	0.797616	5.70455	100.748	0.831816
5.80588	195.047	2.98787	5.78204	75.8633	1.29056	5.80472	258.685	2.86244	5.82208	83.7653	1.77021	5.80463	91.8048	2.42328
5.90598	192.309	3.01478	5.88173	85.348	1.86814	5.9048	252.99	2.60994	5.92246	64.4797	3.31698	5.90471	73.0722	1.90856
6.00608	191.062	3.65455	5.98142	96.195	4.08458	6.00488	248.976	2.40109	6.02284	47.2114	2.11773	6.00479	57.4582	0.469393
6.10618	190.476	3.13673	6.08111	108.283	2.32473	6.10496	249.562	2.90495	6.12322	29.1051	1.50965	6.10487	49.4988	0.754245
6.20628	200.761	2.75536	6.18081	110.715	0.64483	6.20504	252.411	3.5805	6.2236	19.1852	2.0136	6.20495	59.9906	0.944611
6.30638	199.661	2.48502	6.2805	106.218	0.639953	6.30512	255.89	4.71915	6.32398	12.6684	0.862823	6.30503	81.0638	0.480396
6.40649	198.458	3.27526	6.38019	95.495	0.39027	6.40521	261.83	3.7433	6.42436	8.48406	1.70513	6.40511	91.1576	1.72253
6.50659	200.508	2.86388	6.47988	98.716	0.922351	6.50529	274.111	3.58861	6.52474	6.3811	1.46238	6.50519	85.3696	1.8702
6.60669	198.513	1.68955	6.57957	103.284	2.22144	6.60537	276.819	2.70444	6.62512	4.92884	2.09114	6.60527	76.4543	0.641604
6.70679	191.776	1.1004	6.67926	112.657	2.70343	6.70545	274.792	2.83562	6.7255	3.88537	2.45622	6.70535	75.6768	-0.0831758
6.80689	192.086	1.34774	6.77895	114.901	1.7428	6.80553	273.806	2.24954	6.82588	2.48558	2.05298	6.80543	76.094	0.705585
6.90699	199.42	1.73663	6.87864	128.154	1.39564	6.90561	266.881	2.84979	6.92627	2.76223	1.86651	6.90551	76.0998	0.919728
7.00709	202.209	1.72627	6.97833	132.561	1.51004	7.00569	260.19	2.16354	7.02665	0.691293	1.82701	7.00559	81.664	0.480952
7.10719	203.736	1.73837	7.07802	120.221	0.814156	7.10577	253.581	2.82543	7.12703	1.71012	1.16896	7.10567	80.4461	1.11968
7.2073	203.113	2.0778	7.17772	92.2308	0.379154	7.20586	246.427	2.91897	7.22741	1.43725	1.512	7.20575	74.9591	0.935434
7.3074	203.925	1.70115	7.27741	82.0308	1.01374	7.30594	242.096	3.43091	7.32779	-0.443213	1.23632	7.30583	67.8994	1.04295
7.4075	201.194	1.64783	7.3771	88.3834	0.568507	7.40602	232.698	2.45303	7.42817	0.681025	1.40588	7.40591	63.2755	0.90199
7.5076	193.977	2.2989	7.47679	100.019	0.702635	7.5061	230.611	2.93663	7.52855	0.615302	2.0011	7.50599	64.9642	0.519324
7.6077	190.752	1.94082	7.57648	106.898	1.10557	7.60618	229.376	3.52137	7.62893	-0.240135	1.84597	7.60607	63.8454	0.291075
7.7078	195.038	2.04509	7.67617	113.802	1.03033	7.70626	213.344	2.35116	7.72931	0.50602	1.70269	7.70615	52.8645	1.25053
7.8079	198.049	2.18416	7.77586	121.256	0.155178	7.80634	189.508	1.8942	7.82969	0.276133	1.51883	7.80623	42.3137	1.60937
7.90801	193.233	2.06693	7.87555	135.438	1.02435	7.90643	152.329	2.26933	7.93007	0.145152	1.31101	7.90631	44.8268	0.832097
8.00811	196.871	1.58329	7.97524	136.033	0.727351	8.00651	100.328	2.60434	8.03045	-0.491436	1.81677	8.00639	48.577	0.664273
8.10821	199.472	1.89706	8.07493	124.017	0.77188	8.10659	61.5162	2.52709	8.13083	-1.22135	1.35605	8.10647	53.1711	2.2065
8.20831	199.373	1.61287	8.17462	107.877	0.591465	8.20667	40.5131	2.3033	8.23121	-0.371964	1.40054	8.20655	65.0684	2.19711
8.30841	198.317	2.05508	8.27432	97.0819	0.150356	8.30675	29.2712	2.51971	8.33159	-0.15205	1.62638	8.30663	73.513	0.812555
8.40851	196.168	2.29717	8.37401	96.3669	-0.0911377	8.40683	22.764	2.51696	8.43198	-0.0460225	2.76008	8.40671	71.168	1.28586
8.50861	194.867	1.86127	8.4737	89.2492	0.092515	8.50691	18.4239	2.97093	8.53236	-0.0864232	3.67425	8.50679	58.9854	0.442922
8.60871	194.362	1.60323	8.57339	89.0318	0.384392	8.60699	13.9935	2.48572	8.63274	0.386421	1.92977	8.60687	45.4531	0.488108
8.70882	196.902	1.7733	8.67308	103.415	0.333275	8.70708	9.8965	2.12718	8.73312	-0.657334	0.984624	8.70695	41.8692	1.35243
8.80892	196.714	1.67052	8.77277	121.03	0.969976	8.80716	7.99108	1.36344	8.8335	-0.0155641	1.89668	8.80703	47.782	0.495862
8.90902	194.288	2.15896	8.87246	118.792	3.23954	8.90724	6.15554	1.87969	8.93388	0.878925	1.55237	8.90711	50.7187	-0.193446
9.00912	189.451	3.15869	8.97215	126.984	2.46544	9.00732	4.39584	2.28476	9.03426	0.107269	0.961074	9.00719	46.7187	0.515954
9.10922	192.354	3.12733	9.07184	139.859	2.36355	9.1074	1.08466	2.1293	9.13464	-0.99329	1.51162	9.10727	39.2858	-0.279642
9.20932	193.932	3.27948	9.17153	149.43	1.20264	9.20748	0.440085	1.73717	9.23502	-0.0989523	2.40643	9.20735	43.588	-0.308505
9.30942	188.248	2.70627	9.27123	143.186	-0.118224	9.30756	0.215712	1.95352	9.3354	-0.774243	2.38911	9.30743	57.7554	1.20302
9.40953	187.106	2.09864	9.37092	128.269	0.301408	9.40765	-0.464761	2.52503	9.43578	0.234917	0.961323	9.40751	64.1068	0.761075
9.50963	188.51	2.12448	9.47061	97.8259	1.58737	9.50773	-0.812736	2.31515	9.53616	-1.79722	1.74418	9.50759	53.7812	0.261159
9.60973	184.106	2.66977	9.5703	72.0988	0.353366	9.60781	-2.41616	2.41411	9.63654	-1.82913	2.85072	9.60767	35.1913	0.791266
9.70983	180.849	2.30651	9.66999	45.461	-0.185879	9.70789	-3.22194	2.40965	9.73692	-1.13329	1.81036	9.70775	17.5312	0.321473
9.80993	178.379	0.813364	9.76968	27.2993	1.29955	9.80797	-3.94494	2.03946	9.8373	-0.566034	1.44062	9.80783	6.99054	0.959561
9.91003	164.772	0.705917	9.86937	18.597	1.24898	9.90805	-4.40547	1.95729	9.93768	0.555984	0.458949	9.90791	2.58546	1.59945
10.0101	148.153	1.32105	9.96906	10.804	0.226312	10.0081	-4.27016	2.75539	10.0381	0.309268	1.01588	10.008	0.505182	1.03297
10.1102	129.83	1.97778	10.0688	7.56212	0.960754	10.1082	-5.70395	1.41922	10.1384	-0.962185	1.68876	10.1081	0.598557	0.944226
10.2103	105.203	1.27415	10.1684	5.30644	0.982349	10.2083	-5.0482	0.885416	10.2388	0.295018	0.182487	10.2081	-0.0669241	1.3131
10.3104	70.8209	1.33254	10.2681	3.73476	-0.423064	10.3084	-4.23198	1.95511	10.3392	-0.414058	0.680042	10.3082	-1.53414	1.18829
10.4105	35.6043	2.21576	10.3678	2.40217	0.666264	10.4085	-4.97365	2.34887	10.4396	-1.67242	1.66811	10.4083	-3.00973	1.31165
10.5106	12.8693	1.7124	10.4675	0.706549	1.0108	10.5085	-5.82956	2.91262	10.54	-1.30466	2.46968	10.5084	-2.53815	0.503131
10.6107	4.48934	0.860607	10.5672	2.19048	0.0574161	10.6086	-5.34351	2.70985	10.6403	-1.1723	1.77106	10.6085	-1.58891	1.52393
10.7108	1.23526	0.511073	10.6669	1.14198	0.893801	10.7087	-4.88226	2.68245	10.7407	-0.659235	0.829548	10.7085	-1.54116	0.424979
10.8109	-1.5213	1.42947	10.7666	0.226053	0.303163	10.8088	-5.86184	2.37128	10.8411	-0.878712	0.650716	10.8086	-1.23963	-0.0586068
10.911	-2.4811	2.16336	10.8663	-1.01726	0.214539	10.9089	-7.57541	2.62068	10.9415	-0.808167	0.0894313	10.9087	-1.42041	0.217618
11.0111	-2.37626	1.23535	10.966	-1.85651	1.32288	11.0089	-6.38171	2.50284	11.0419	-0.109282	1.20616	11.0088	-2.259	1.11344
11.1112	-2.28821	1.00215	11.0657	-0.679242	1.34755	11.109	-5.55525	2.48057	11.1423	-1.70521	1.24635	11.1089	-2.64708	0.802234
11.2113	-3.86416	1.7087	11.1654	0.629684	0.512857	11.2091	-6.27373	2.04386				11.2089	-2.82484	1.19247
11.3115	-4.70939	1.76413	11.265	0.282035	0.910762	11.3092	-7.16278	1.93656				11.309	-2.68651	1.72731
11.4116	-4.36009	1.67238	11.3647	-0.819593	0.518458	11.4093	-6.36526	2.42611				11.4091	-2.76762	1.31907
11.5117	-5.67504	1.08099	11.4644	-0.664116	-0.566602	11.5094	-5.9628	1.8104				11.5092	-2.74779	1.52333
11.6118	-6.57662	0.590057	11.5641	-0.664059	0.201668	11.6094	-6.38616	2.50318				11.6093	-3.10711	1.32056
11.7119	-6.15416	0.793317	11.6638	-1.11496	0.554119	11.7095	-6.29034	2.70026				11.7093	-3.00524	1.57776
11.812	-6.37078	2.23087	11.7635	-0.922097	0.571786	11.8096	-5.83509	2.6269				11.8094	-2.29668	0.126564
11.9121	-7.61302	2.56756	11.8632	-0.20104	0.321924	11.9097	-5.73979	1.8821				11.9095	-3.36409	0.86576
12.0122	-7.91844	2.03068	11.9629	-1.67915	0.338125	12.0098	-5.64517	1.8316				12.0096	-3.58484	0.537409
12.1123	-7.89265	0.729986	12.0626	-1.71554	0.19316	12.1098	-6.72612	2.39187
12.2124	-8.68415	0.703174	12.1623	-1.29747	0.725048	12.2099	-7.24895	3.38608
12.3125	-8.4794	0.710897	12.262	-1.17755	0.0847279	12.31	-7.92297	3.04485
12.4126	-7.09971	0.981229	12.3616	-1.8007	0.747441	12.4101	-8.49213	3.19557
12.5127	-7.56522	1.68619	12.4613	-1.40337	-0.0289796	12.5102	-7.41641	3.60611
12.6128	-8.70186	0.967128	12.561	-1.67719	-0.680059	12.6102	-6.91499	3.06441
12.7129	-8.4231	0.972483	12.6607	-1.54638	-0.173372	12.7103	-6.45632	2.5375
12.813	-8.60655	1.87467	12.7604	-1.20312	1.33201	12.8104	-5.97372	2.8624
12.9131	-9.3912	1.15093	12.8601	-1.52406	1.30324	12.9105	-6.59809	2.35292
13.0132	-9.32759	1.08673	12.9598	-0.828942	0.411819	13.0106	-8.15042	2.6175
13.1133	-9.02062	1.83725	13.0595	-1.53325	-0.338409	13.1107	-8.03282	2.95157
13.2134	-9.42277	1.01565	13.1592	-1.06768	0.669705	13.2107	-7.37273	2.76325
13.3135	-9.23485	0.598041	13.2589	-0.771964	0.740082	13.3108	-8.43955	2.27685
13.4136	-9.30111	0.875007	13.3586	-1.54689	0.035821	13.4109	-8.27491	2.74513
13.5137	-9.38232	1.1708	13.4582	-2.2025	1.05153	13.511	-7.33003	2.9474
13.6138	-9.31284	1.66093	13.5579	-2.75776	0.484787	13.6111	-7.13545	2.80625
13.7139	-8.91362	1.67274	13.6576	-1.91789	0.168277	13.7111	-7.22683	2.85117
13.814	-8.78134	1.38631	13.7573	-2.65509	-0.0149552	13.8112	-7.34669	3.1885
13.9141	-8.98402	1.3017	13.857	-2.1732	0.478398	13.9113	-7.49375	2.50432
14.0142	-9.21094	1.71961	13.9567	-2.02499	0.950456	14.0114	-8.70066	2.48738
14.1143	-9.13881	1.763	14.0564	-3.21919	1.49469	14.1115	-10.1399	2.53185
14.2144	-9.07243	1.18506	14.1561	-3.22211	0.818762	14.2115	-9.61294	2.16581
14.3145	-9.49666	1.73946	14.2558	-2.33943	-0.184851	14.3116	-7.78695	3.32448
14.4146	-9.44761	1.82283	14.3555	-1.72596	-0.810471	14.4117	-7.59133	2.41485
14.5147	-9.60466	1.5419	14.4552	-1.85414	0.405967	14.5118	-8.45736	1.79043
14.6148	-8.87419	1.86841	14.5548	-2.26995	1.21749	14.6119	-8.9737	2.10873
14.7149	-8.50927	0.714925	14.6545	-1.90268	0.641056	14.712	-8.92962	2.86455
14.815	-9.81307	0.914967	14.7542	-2.14254	-0.885833	14.812	-8.37351	3.01838
14.9151	-10.0089	1.73976	14.8539	-2.24356	-0.150667	14.9121	-8.14783	2.24675
15.0152	-9.18568	1.83735	14.9536	-1.88111	-0.215365	15.0122	-8.02554	2.1049
15.1153	-9.98853	2.38868				15.1123	-8.30344	2.01088
15.2154	-11.2297	1.77548				15.2124	-8.58277	0.916336
15.3155	-11.3199	0.486699				15.3124	-8.55714	2.56915
15.4156	-10.2045	0.452194				15.4125	-8.92152	2.95621
15.5157	-9.46391	0.483018				15.5126	-8.88374	1.95149
15.6158	-9.04819	1.74533				15.6127	-8.10265	2.69597
15.7159	-8.55711	2.27193				15.7128	-7.7854	3.89841
15.816	-9.01465	2.06124				15.8129	-7.97128	4.44508
15.9161	-9.56739	2.02846				15.9129	-8.49932	3.90915
						16.013	-9.12612	3.36491
						16.1131	-9.21954	2.79225
						16.2132	-8.54014	2.5736
						16.3133	-8.4482	2.65051
5% αE254E
MT1			MT2			MT3			MT4			MT5
Distance [µm]	Intensity EB3-GFP [a.u.]	Intensity GMPCPP seed [a.u.]	Distance [µm]	Intensity EB3-GFP [a.u.]	Intensity GMPCPP seed [a.u.]	Distance [µm]	Intensity EB3-GFP [a.u.]	Intensity GMPCPP seed [a.u.]	Distance [µm]	Intensity EB3-GFP [a.u.]	Intensity GMPCPP seed [a.u.]	Distance [µm]	Intensity EB3-GFP [a.u.]	Intensity GMPCPP seed [a.u.]
0	-5.67705	1.76194	0	7.5018	2.16626	0	-5.72162	3.14112	0	-6.2035	0.44252	0	-5.49864	0.717312
0.0999484	-6.93351	2.7121	0.0999238	10.3494	2.55701	0.0997912	-3.82888	3.52271	0.100143	-4.6283	0.917208	0.0998948	-5.45407	2.26415
0.199897	-6.25842	2.16804	0.199848	15.0884	4.1599	0.199582	-2.78258	2.80555	0.200285	-1.81151	1.52794	0.19979	-5.07479	1.47846
0.299845	-4.65278	1.99834	0.299771	23.2959	4.26445	0.299373	1.03246	2.76497	0.300428	-0.459534	1.30788	0.299684	-5.70105	1.72373
0.399793	-5.01142	1.89145	0.399695	38.2297	2.46311	0.399165	2.93111	2.87531	0.400571	-0.809462	3.24927	0.399579	-5.84058	1.83344
0.499742	-5.22151	1.7216	0.499619	68.1438	2.58461	0.498956	4.08242	1.7373	0.500713	2.96922	2.97113	0.499474	-5.0172	1.70647
0.59969	-3.76759	2.32773	0.599543	107.998	3.3648	0.598747	6.23188	2.50608	0.600856	10.2656	1.49858	0.599369	-2.75072	2.83148
0.699639	-0.605686	2.12135	0.699467	145.781	3.53427	0.698538	11.2165	3.44606	0.700999	15.4077	1.34465	0.699263	0.155429	1.65438
0.799587	4.91251	1.532	0.799391	166.59	4.01977	0.798329	18.5008	2.80759	0.801141	23.3637	2.19022	0.799158	4.27522	1.67554
0.899535	16.974	1.59005	0.899314	165.746	4.59892	0.89812	29.8505	2.7213	0.901284	44.6673	2.41132	0.899053	15.174	1.64356
0.999484	42.4616	2.84801	0.999238	153.773	6.18106	0.997912	47.7754	3.56537	1.00143	75.0733	2.79516	0.998948	41.3372	1.72168
1.09943	71.763	4.04044	1.09916	141.01	7.29819	1.0977	80.4189	4.55409	1.10157	108.644	2.43504	1.09884	79.2835	2.32994
1.19938	95.2631	4.12053	1.19909	138.048	8.20296	1.19749	120.559	3.35592	1.20171	132.063	1.60384	1.19874	113.166	2.52832
1.29933	111.328	3.16167	1.29901	133.792	11.322	1.29728	144.296	4.92914	1.30185	141.087	2.56124	1.29863	133.299	1.79444
1.39928	129.808	3.79023	1.39893	113.875	17.5879	1.39708	155.586	5.78615	1.402	143.439	4.05776	1.39853	130.196	1.50824
1.49923	143.064	4.38571	1.49886	81.5871	26.6819	1.49687	151.387	7.69678	1.50214	146.656	2.86409	1.49842	133.878	1.25196
1.59917	153.404	4.54241	1.59878	47.0522	42.1932	1.59666	147.205	10.0343	1.60228	151.081	2.78385	1.59832	138.49	2.4034
1.69912	164.386	5.85492	1.6987	20.877	57.0548	1.69645	146.354	13.6253	1.70243	158.288	3.46671	1.69821	140.722	2.29077
1.79907	165.842	6.53185	1.79863	11.1028	64.3769	1.79624	133.526	18.4439	1.80257	164.806	4.12005	1.79811	144.081	3.49722
1.89902	166.173	7.18009	1.89855	10.4134	69.5831	1.89603	107.348	29.8447	1.90271	165.781	4.79871	1.898	142.311	3.31783
1.99897	171.297	6.59595	1.99848	11.4785	72.1808	1.99582	66.9779	41.9121	2.00285	158.046	5.79347	1.9979	144.662	3.2112
2.09892	178.676	7.33971	2.0984	14.0002	73.352	2.09561	33.4949	57.6318	2.103	143.927	8.36081	2.09779	146.71	3.72161
2.19886	184.342	8.94697	2.19832	17.8705	75.386	2.19541	18.5141	72.2522	2.20314	139.41	12.8569	2.19768	151.033	4.28712
2.29881	186.457	12.2875	2.29825	23.3961	78.3324	2.2952	14.285	81.6635	2.30328	127.411	18.3645	2.29758	153.272	6.35956
2.39876	181.563	18.5165	2.39817	34.1318	81.6354	2.39499	12.4937	85.3288	2.40342	94.0042	27.8165	2.39747	155.706	5.46875
2.49871	161.61	29.5543	2.4981	47.8312	77.5385	2.49478	13.5789	88.6464	2.50357	56.4487	40.4013	2.49737	156.681	8.10863
2.59866	127.156	45.6098	2.59802	65.5595	67.8367	2.59457	14.7106	91.328	2.60371	22.773	50.8366	2.59726	158.321	9.522
2.69861	81.0344	62.9811	2.69794	99.6927	56.0828	2.69436	17.835	92.6865	2.70385	6.46395	54.8062	2.69716	163.783	10.8082
2.79855	48.5244	76.0518	2.79787	144.245	41.3767	2.79415	26.7949	87.7449	2.804	2.17974	56.9672	2.79705	160.109	14.8885
2.8985	31.5779	79.7318	2.89779	177.555	26.7655	2.89394	37.8199	81.0338	2.90414	-0.0892666	59.1574	2.89695	138.307	22.5058
2.99845	19.8693	77.4165	2.99771	196.341	17.3251	2.99373	58.4251	75.4767	3.00428	-2.08169	61.9196	2.99684	98.4297	33.3823
3.0984	12.201	75.7486	3.09764	205.011	12.0663	3.09353	83.7001	64.8199	3.10442	-2.65252	61.5502	3.09674	56.3396	39.8813
3.19835	8.8197	79.073	3.19756	210.25	9.00608	3.19332	116.322	48.5023	3.20457	-3.23436	65.4655	3.19663	28.7021	43.8961
3.2983	6.49391	86.2181	3.29749	217.809	8.08396	3.29311	141.305	33.0216	3.30471	-2.64311	68.2087	3.29653	16.4013	40.8485
3.39824	3.87023	91.8463	3.39741	218.498	6.73707	3.3929	154.721	22.0753	3.40485	-1.82681	68.5732	3.39642	9.89749	41.7406
3.49819	2.80532	94.5725	3.49733	212.291	5.41644	3.49269	157.544	16.8726	3.50499	-2.991	67.9739	3.49632	6.17295	45.3307
3.59814	3.60135	95.2366	3.59726	213.345	5.21315	3.59248	153.384	10.9709	3.60514	-3.37229	63.4023	3.59621	4.39452	47.1778
3.69809	4.35817	89.8339	3.69718	219.63	4.42967	3.69227	148.317	7.73356	3.70528	-2.69216	62.4032	3.69611	2.66687	52.5009
3.79804	5.22247	87.4615	3.79711	222.046	3.69452	3.79206	152.646	8.08449	3.80542	-1.57174	59.8202	3.796	0.447005	54.7742
3.89799	5.22122	91.0832	3.89703	217.167	3.34821	3.89185	166.894	6.4762	3.90556	-1.24939	58.024	3.8959	-0.186666	58.4892
3.99793	5.75687	92.176	3.99695	207.748	3.37157	3.99165	186.935	4.60276	4.00571	0.182891	59.7669	3.99579	-0.151268	62.0937
4.09788	7.8555	83.2952	4.09688	195.074	3.51166	4.09144	189.438	5.14744	4.10585	1.80323	60.9392	4.09569	-0.607453	68.2123
4.19783	17.9655	68.5846	4.1968	189.111	3.50886	4.19123	196.986	4.81654	4.20599	2.93584	63.5565	4.19558	-1.91313	72.5917
4.29778	39.9981	54.1797	4.29672	194.435	2.99285	4.29102	200.164	4.20049	4.30614	5.49181	65.5697	4.29548	-1.55132	72.1464
4.39773	75.6187	39.9607	4.39665	195.704	3.09806	4.39081	198.418	4.02873	4.40628	10.1158	67.8532	4.39537	-2.33644	66.3745
4.49768	113.167	27.5239	4.49657	193.052	3.01407	4.4906	203.291	2.62217	4.50642	16.0609	67.7518	4.49526	-3.1449	65.5788
4.59762	147.981	18.1088	4.5965	189.435	2.8728	4.59039	205.935	2.97229	4.60656	22.9392	67.4478	4.59516	-3.5382	65.3958
4.69757	172.863	12.1661	4.69642	187.225	2.34307	4.69018	208.2	3.52878	4.70671	31.3686	64.8371	4.69505	-4.51159	66.8154
4.79752	184.308	9.06746	4.79634	193.866	2.61126	4.78998	210.15	4.22556	4.80685	49.6839	59.8867	4.79495	-4.73326	70.7134
4.89747	187.49	6.87663	4.89627	199.489	2.33993	4.88977	209.5	3.19516	4.90699	84.9446	45.165	4.89484	-4.68591	68.5445
4.99742	187.305	5.46263	4.99619	202.388	3.07893	4.98956	213.126	4.02061	5.00713	122.472	33.5478	4.99474	-5.26285	71.0648
5.09737	190.152	5.54914	5.09611	205.402	2.87411	5.08935	209.24	4.30549	5.10728	146.807	22.5673	5.09463	-4.68139	72.1413
5.19731	193.519	5.00651	5.19604	205.226	2.68297	5.18914	200.16	3.73491	5.20742	156.59	14.6769	5.19453	-4.52007	71.2911
5.29726	196.414	4.39286	5.29589	202.258	2.79157	5.28893	202.245	3.03073	5.30756	161.393	9.44367	5.29442	-4.67614	72.7347
5.39721	195.568	4.15924	5.39582	206.913	1.92515	5.38872	207.723	3.28504	5.4077	158.977	7.25171	5.39432	-5.86336	73.6746
5.49716	193.266	3.85485	5.49574	214.264	1.71645	5.48851	217.845	2.25634	5.50785	158.071	6.01092	5.49421	-5.42531	73.5272
5.59711	194.578	2.74512	5.59566	218.406	2.37928	5.5883	229.319	2.16785	5.60799	162.572	5.3791	5.59411	-4.72845	72.9893
5.69706	201.71	3.38205	5.69559	217.24	1.65216	5.6881	218.539	2.38585	5.70813	162.4	4.06046	5.694	-3.82941	69.4969
5.797	214.043	4.0313	5.79551	211.217	1.77905	5.78789	216.563	2.61343	5.80828	161.561	3.59399	5.7939	-4.39517	65.8936
5.89695	220.616	5.23856	5.89543	208.598	2.86578	5.88768	218.35	3.45627	5.90842	154.452	2.18377	5.89379	-4.21075	60.9717
5.9969	215.243	3.89714	5.99536	206.084	2.78232	5.98747	210.214	2.97238	6.00856	161.925	2.25326	5.99369	-1.99396	55.8441
6.09685	213.579	3.71126	6.09528	209.536	2.76183	6.08726	208.745	2.0394	6.1087	168.018	2.35349	6.09358	-2.92902	57.8199
6.1968	216.459	3.55158	6.19521	209.082	1.88281	6.18705	203.917	2.75038	6.20885	158.033	1.72021	6.19348	-3.2906	53.672
6.29675	212.118	2.76332	6.29513	210.777	1.812	6.28684	201.428	1.93065	6.30899	149.843	2.24473	6.29337	-1.17507	53.1006
6.39669	209.234	3.05759	6.39505	204.373	2.52702	6.38663	199.51	2.11462	6.40913	141.068	2.53548	6.39327	-0.000982643	54.4331
6.49664	207.597	2.27468	6.49498	200.406	3.4152	6.48642	194.627	2.77452	6.50927	138.182	2.10527	6.49316	0.350662	52.904
6.59659	202.397	1.46503	6.5949	209.545	3.06521	6.58622	196.398	2.11261	6.60942	137.149	2.68923	6.59305	2.64287	49.9989
6.69654	203.455	1.52398	6.69483	211.765	3.70952	6.68601	186.88	1.81792	6.70956	129.963	1.71333	6.69295	8.02451	47.5027
6.79648	206.635	2.19799	6.79475	204.81	2.89901	6.7858	189.427	3.58573	6.8097	126.285	2.0256	6.79284	19.9265	43.8244
6.89643	198.899	3.17124	6.89467	207.263	2.10773	6.88559	195.464	3.22593	6.90985	126.815	1.15685	6.89274	47.7787	35.9945
6.99638	186.277	2.26928	6.9946	210.464	3.24971	6.98538	197.992	2.99462	7.00999	130.113	1.09919	6.99263	85.12	26.9823
7.09633	182.242	1.83152	7.09452	215.334	4.32948	7.08517	204.491	3.7616	7.11013	134.224	2.76618	7.09253	119.084	14.6709
7.19628	182.266	2.86318	7.19444	221.251	2.46942	7.18496	205.232	3.08397	7.21027	137.722	1.73591	7.19242	139.523	7.16484
7.29623	178.819	3.44929	7.29437	219.856	2.61399	7.28475	210.442	2.87719	7.31042	143.791	1.9422	7.29232	150.326	5.50353
7.39617	175.263	2.90394	7.39429	212.661	3.39926	7.38455	209.017	3.74429	7.41056	147.554	2.29546	7.39221	158.093	2.80193
7.49612	174.731	2.57691	7.49422	212.231	3.04642	7.48434	206.835	3.08061	7.5107	147.557	2.08234	7.49211	163.174	3.04525
7.59607	173.117	2.61547	7.59414	215.744	3.97543	7.58413	214.708	2.194	7.61084	146.684	2.22636	7.592	163.616	4.4945
7.69602	175.31	3.43906	7.69406	217.912	2.36727	7.68392	221.129	2.43828	7.71099	143.667	3.03941	7.6919	167.051	4.44836
7.79597	181.889	3.44016	7.79399	221.919	1.64371	7.78371	222.237	3.09044	7.81113	144.225	1.77679	7.79179	170.094	2.38296
7.89592	183.839	3.19946	7.89391	224.103	2.72943	7.8835	219.048	1.72853	7.91127	143.647	1.87333	7.89169	169.22	2.5056
7.99587	186.544	2.88921	7.99383	214.282	3.12489	7.98329	222.561	1.90505	8.01141	140.763	2.199	7.99158	164.159	2.34777
8.09581	191.981	3.08495	8.09376	210.356	3.81313	8.08308	224.972	2.24274	8.11156	142.289	2.10228	8.09148	164.867	2.72199
8.19576	192.09	2.9491	8.19368	206.429	3.40201	8.18287	222.69	2.16715	8.2117	150.486	1.73576	8.19137	167.649	2.82284
8.29571	189.605	1.8234	8.29361	205.239	2.94748	8.28267	221.326	1.65948	8.31184	162.086	1.8117	8.29127	164.151	2.62253
8.39566	190.121	1.82242	8.39353	210.439	3.59014	8.38246	224.517	1.83502	8.41199	167.985	1.15941	8.39116	170.836	2.48775
8.49561	187.604	3.01663	8.49345	207.724	2.68132	8.48225	229.142	2.57936	8.51213	164.938	1.73847	8.49106	175.151	2.37807
8.59556	182.254	3.17364	8.59338	207.564	3.13883	8.58204	222.296	2.31922	8.61227	168.805	2.13894	8.59095	179.008	2.13438
8.6955	181.091	2.78077	8.6933	204.614	3.03671	8.68183	228.271	1.72563	8.71241	167.283	0.662983	8.69083	176.656	2.6416
8.79545	182.649	3.14611	8.79323	200.936	2.76614	8.78162	231.023	2.7795	8.81256	168.601	1.2849	8.79072	172.779	2.36311
8.8954	185.766	2.96302	8.89315	205.611	3.80131	8.88141	234.357	2.3803	8.9127	176.464	2.03394	8.89062	174.235	2.2315
8.99535	186.063	2.16705	8.99307	209.184	2.86026	8.9812	236.989	1.73683	9.01284	171.415	2.06554	8.99051	171.116	1.63485
9.0953	185.685	2.24347	9.093	212.751	2.4773	9.08099	234.999	1.59505	9.11298	168.854	0.997446	9.09041	173.383	1.47811
9.19525	188.619	2.95774	9.19292	210.964	2.44282	9.18078	231.633	2.00218	9.21313	168.626	1.72629	9.1903	174.291	1.39753
9.29519	188.563	2.77501	9.29284	207.096	3.48816	9.28057	230.576	2.2381	9.31327	175.304	2.1575	9.2902	183.43	1.16142
9.39514	187.313	1.97608	9.39277	202.551	3.73906	9.38036	231.42	2.54009	9.41341	183.255	0.78075	9.39009	184.314	1.20682
9.49509	186.199	2.26826	9.49269	197.474	2.76523	9.48016	229.39	2.64437	9.51355	178.596	2.1367	9.48999	188.297	1.25427
9.59504	185.224	3.05885	9.59262	203.559	3.32904	9.57995	230.835	3.22338	9.6137	179.057	1.84918	9.58988	181.557	1.19322
9.69499	184.779	2.66607	9.69254	205.627	2.67189	9.67974	239.936	3.13198	9.71384	177.086	1.91828	9.68978	183.835	0.670632
9.79494	186.36	2.03909	9.79246	199.327	1.97922	9.77953	244.848	2.774	9.81398	183.19	2.35454	9.78967	179.961	1.13852
9.89488	185.856	2.03693	9.89239	198.276	2.82466	9.87932	243.453	3.46382	9.91413	190.735	1.98502	9.88957	183.283	0.57186
9.99483	179.947	1.9115	9.99231	204.11	2.30648	9.97911	242.942	2.11943	10.0143	187.546	1.72948	9.98946	182.84	1.53189
10.0948	175.789	2.68572	10.0922	216.939	1.70948	10.0789	234.713	2.73	10.1144	187.293	2.54989	10.0894	187.853	1.85973
10.1947	178.092	3.76281	10.1922	218.424	2.11352	10.1787	249.598	2.90363	10.2146	183.297	2.88615	10.1893	189.613	1.79612
10.2947	182.866	3.261	10.2921	216.142	2.81588	10.2785	247.356	3.63063	10.3147	179.923	2.62676	10.2891	183.123	2.88899
10.3946	184.144	3.2393	10.392	219.137	4.18412	10.3783	238.065	3.63818	10.4148	179.925	2.83049	10.389	182.979	1.92673
10.4946	183.428	3.28751	10.4919	221.822	3.56181	10.4781	238.155	2.38794	10.515	177.208	2.17178	10.4889	180.332	1.11545
10.5945	182.806	2.57224	10.5919	226.962	3.23318	10.5779	229.679	1.87298	10.6151	180.697	1.65457	10.5888	180.516	2.58878
10.6944	181.994	2.37212	10.6918	230.159	2.77568	10.6776	230.831	1.94392	10.7153	180.644	1.78895	10.6887	180.275	3.2086
10.7944	180.478	2.75386	10.7917	221.784	2.8484	10.7774	230.673	2.01661	10.8154	182.469	1.63223	10.7886	186.053	1.26593
10.8943	180.781	2.63881	10.8916	227.844	2.0039	10.8772	234.185	2.78106	10.9156	182.439	1.12036	10.8885	179.878	1.02139
10.9943	181.56	2.2744	10.9915	227.054	2.6536	10.977	244.719	2.95248	11.0157	174.415	2.28127	10.9884	178.071	1.11824
11.0942	188.324	2.1966	11.0915	220.448	3.128	11.0768	237.584	3.07668	11.1158	174.848	1.88691	11.0883	166.906	1.28177
11.1942	193.132	2.00773	11.1914	216.521	3.08121	11.1766	232.145	3.70727	11.216	174.637	0.692661	11.1882	170.904	1.1903
11.2941	190.985	2.92046	11.2913	215.188	2.85762	11.2764	229.6	3.39331	11.3161	178.589	1.41903	11.2881	177.637	1.37799
11.3941	189.131	2.94665	11.3912	222.814	2.32364	11.3762	227.039	1.5016	11.4163	175.551	2.43355	11.388	184.083	1.83326
11.494	189.287	2.87776	11.4912	220.162	2.56498	11.476	231.618	2.37051	11.5164	176.37	2.55082	11.4879	180.757	1.81657
11.594	194.033	2.76195	11.5911	220.825	2.63932	11.5758	229.983	3.72312	11.6166	175.288	2.66384	11.5878	179.728	1.72968
11.6939	204.602	2.74008	11.691	219.766	2.37963	11.6756	232.999	2.42522	11.7167	175.207	2.23408	11.6877	170.05	1.51972
11.7939	214.368	2.79894	11.7909	223.453	3.11932	11.7754	230.376	1.96702	11.8168	189.382	0.871395	11.7876	168.025	1.11247
11.8938	221.159	3.07798	11.8909	228.634	3.55301	11.8751	227.046	3.16955	11.917	191.67	1.33632	11.8875	165.646	1.20542
11.9937	224.176	2.6308	11.9908	219.975	3.46205	11.9749	227.529	2.23816	12.0171	181.345	2.32399	11.9874	167.116	1.61482
12.0937	227.415	1.70043	12.0907	214.294	3.71989	12.0747	218.128	3.29515	12.1173	176.124	2.48059	12.0873	163.185	1.37035
12.1936	230.228	2.057	12.1906	203.41	3.21887	12.1745	215.839	2.75234	12.2174	178.043	2.31136	12.1871	165.599	1.27801
12.2936	225.36	2.3092	12.2906	192.264	2.75622	12.2743	207.095	2.46073	12.3175	176.332	2.6937	12.287	166.611	0.545474
12.3935	224.274	2.18407	12.3905	190.039	2.26231	12.3741	202.317	3.81157	12.4177	177.872	1.85531	12.3869	163.402	0.918833
12.4935	227.716	1.40145	12.4904	185.978	2.82885	12.4739	200.098	2.17127	12.5178	175.419	1.12648	12.4868	162.414	1.70234
12.5934	226.936	2.01506	12.5903	188.43	3.45666	12.5737	197.814	1.79991	12.618	177.259	1.78105	12.5867	162.662	1.0734
12.6934	228.14	2.3389	12.6903	194.627	2.66099	12.6735	199.91	2.19598	12.7181	176.995	2.05474	12.6866	166.376	1.97794
12.7933	230.454	1.69994	12.7902	190.621	2.00451	12.7733	203.718	1.63581	12.8183	174.656	1.91079	12.7865	168.19	1.9293
12.8933	230.023	1.94243	12.8901	190.294	2.37353	12.8731	208.173	1.6451	12.9184	181.948	1.01589	12.8864	170.012	1.81324
12.9932	229.748	2.55827	12.99	183.631	2.1906	12.9728	201.63	1.76246	13.0185	182.815	1.69506	12.9863	169.458	2.1481
13.0932	232.701	2.32416	13.0899	180.461	2.21893	13.0726	191.916	2.82667	13.1187	178.509	2.9423	13.0862	169.142	1.13409
13.1931	228.618	3.05757	13.1899	176.786	2.56584	13.1724	195.302	2.54946	13.2188	173.102	2.61712	13.1861	163.153	0.757062
13.2931	231.178	2.96494	13.2898	174.163	2.45051	13.2722	197.122	1.74293	13.319	164.105	2.6742	13.286	171.44	0.880643
13.393	236.695	2.69358	13.3897	179.436	2.2815	13.372	198.82	2.86307	13.4191	159.208	0.659134	13.3859	169.369	1.9275
13.493	238.664	3.05983	13.4896	185.496	2.87527	13.4718	201.128	2.19343	13.5193	143.612	0.828119	13.4858	166.067	2.37688
13.5929	236.63	3.22975	13.5896	186.193	2.5586	13.5716	199.283	2.57481	13.6194	118.769	2.39885	13.5857	168.233	2.11574
13.6929	234.668	2.96753	13.6895	188.733	2.46697	13.6714	202.272	2.04574	13.7195	81.0209	2.84582	13.6856	166.928	1.00381
13.7928	236.687	3.12077	13.7894	185.624	1.97414	13.7712	198.262	2.23071	13.8197	43.1843	2.21601	13.7855	166.967	1.5937
13.8928	239.629	1.31622	13.8893	177.065	2.20431	13.871	197.398	3.21064	13.9198	21.7743	1.99099	13.8854	162.126	1.0342
13.9927	238.511	1.53451	13.9893	179.91	2.55348	13.9708	202.328	2.28592	14.02	10.8327	1.32713	13.9853	168.15	1.10983
14.0927	237.771	2.29361	14.0892	182.952	2.82901	14.0705	199.905	2.32193	14.1201	6.44072	1.77701	14.0851	168.401	2.09327
14.1926	235.695	2.41575	14.1891	178.686	3.58151	14.1703	199.03	1.08684	14.2203	3.83787	2.03088	14.185	172.92	1.9324
14.2926	229.795	2.53412	14.289	180.636	3.68821	14.2701	197.495	1.27525	14.3204	3.57176	1.73795	14.2849	171.869	1.17235
14.3925	218.484	2.34461	14.389	175.393	3.29457	14.3699	195.478	2.31567	14.4205	2.53547	1.01189	14.3848	166.672	1.54387
14.4925	202.44	2.34491	14.4889	173.589	2.757	14.4697	185.873	3.46387	14.5207	4.27965	2.09299	14.4847	154.092	2.13039
14.5924	196.727	1.95863	14.5888	169.036	3.23607	14.5695	184.473	3.04277	14.6208	3.06966	1.14929	14.5846	153.87	2.39739
14.6924	195.13	2.92745	14.6887	164.797	2.43265	14.6693	190.166	2.12134	14.721	0.286668	1.18989	14.6845	157.076	2.77672
14.7923	192.79	3.3092	14.7887	159.855	1.98594	14.7691	188.738	2.22973	14.8211	2.12105	1.73664	14.7844	161.411	1.55207
14.8923	190.647	3.41884	14.8886	155.17	1.93241	14.8689	188.881	1.8899	14.9213	3.90995	1.2395	14.8843	165.558	1.86974
14.9922	186.923	2.87737	14.9885	144.163	1.46833	14.9687	181.275	1.54223	15.0214	3.28534	1.07209	14.9842	172.84	0.737663
15.0921	182.981	2.40109	15.0884	141.761	2.41224	15.0685	172.147	1.63094	15.1215	3.86625	2.32689	15.0841	170.61	0.662031
15.1921	177.09	4.22228	15.1883	137.655	3.22432	15.1683	168.983	1.53471	15.2217	2.57885	1.38516	15.184	172.966	0.672376
15.292	176.662	3.30119	15.2883	116.748	2.6127	15.268	160.575	2.45824	15.3218	0.219141	2.15924	15.2839	169.528	1.87111
15.392	178.951	2.51176	15.3882	96.1729	2.34956	15.3678	136.211	1.83415	15.422	2.42868	1.08159	15.3838	173.442	2.30595
15.4919	182.052	2.09629	15.4881	72.8366	2.23918	15.4676	88.8171	1.36814	15.5221	2.97146	1.68428	15.4837	166.541	0.852337
15.5919	180.031	2.41859	15.588	40.0432	1.84768	15.5674	45.9071	2.56006	15.6223	0.490251	1.6299	15.5836	168.814	1.52503
15.6918	181.233	2.7147	15.688	12.111	1.26801	15.6672	17.8288	1.60236	15.7224	0.517301	1.35703	15.6835	175.918	2.1633
15.7918	176.725	2.44047	15.7879	-2.61616	1.92956	15.767	4.25197	1.70865	15.8225	1.89675	1.59597	15.7834	176.981	2.54686
15.8917	155.89	2.35406	15.8878	-6.93859	1.66595	15.8668	-2.32799	1.70133	15.9227	1.56215	0.738098	15.8833	173.388	2.35666
15.9917	120.593	3.01871	15.9877	-7.62016	1.18938	15.9666	-4.76427	0.934951	16.0228	1.02904	1.36714	15.9831	171.063	2.09082
16.0916	76.7318	2.36037	16.0877	-7.78553	1.53895	16.0664	-5.28964	1.82335	16.123	1.57823	1.55129	16.083	173.299	1.71201
16.1916	43.048	3.40129	16.1876	-9.48864	2.71033	16.1662	-5.65591	2.5116	16.2231	0.898473	1.11388	16.1829	163.99	1.35649
16.2915	25.1934	3.51899	16.2875	-9.37987	2.2957	16.266	-6.19038	2.50267	16.3233	1.58968	1.43473	16.2828	157.247	1.15028
16.3915	13.2318	2.44377	16.3874	-9.6498	1.59229	16.3657	-6.15659	2.29248	16.4234	1.22353	1.5311	16.3827	143.72	1.05569
16.4914	6.12311	1.45524	16.4874	-9.86728	2.15598	16.4655	-6.03902	2.74284	16.5235	2.15899	0.921447	16.4826	140.848	1.69727
16.5914	2.46879	2.12356	16.5873	-10.3505	1.5526	16.5653	-7.10356	2.11722	16.6237	2.39756	1.13804	16.5825	135.096	0.463898
16.6913	0.0531122	2.8239	16.6872	-9.72303	2.05694	16.6651	-7.71209	1.87902	16.7238	2.2095	2.74349	16.6824	138.794	1.42016
16.7913	-1.118	2.54435	16.7871	-9.77422	2.279	16.7649	-7.75962	1.39636	16.824	1.01317	1.12714	16.7823	139.206	1.75481
16.8912	-1.98516	2.90231	16.8871	-9.74531	2.25382	16.8647	-7.44347	2.09462	16.9241	1.996	0.888871	16.8822	141.337	0.878009
16.9912	-2.59838	1.91085	16.987	-10.8885	1.36449	16.9645	-7.23138	2.06781	17.0243	3.29425	1.26497	16.9821	134.227	0.770529
17.0911	-2.68693	2.08034	17.0869	-10.3936	1.71538	17.0643	-6.87348	1.55974	17.1244	3.23866	1.73464	17.082	133.691	1.97504
17.1911	-3.8906	2.26735	17.1868	-10.6734	1.46173	17.1641	-5.98666	1.24258	17.2245	3.24732	2.25273	17.1819	127.687	2.30028
17.291	-5.73627	2.037	17.2868	-10.6467	1.39698	17.2639	-7.613	0.762833	17.3247	1.75569	0.641191	17.2818	127.775	1.10622
17.391	-6.00284	1.84455	17.3867	-11.1067	1.49868	17.3637	-8.54111	0.879718	17.4248	1.37654	1.37077	17.3817	118.947	0.662687
17.4909	-4.74932	2.19644	17.4866	-10.8233	0.546085	17.4634	-9.24479	1.6369	17.525	1.86014	1.61722	17.4816	98.9124	1.93375
17.5909	-4.70694	2.17318	17.5865	-10.9173	1.11846	17.5632	-8.08366	1.94043	17.6251	1.91444	1.68136	17.5815	78.2643	1.88677
17.6908	-5.23463	2.30753	17.6864	-10.2806	1.43486	17.663	-7.00644	1.34859	17.7253	2.61666	1.48942	17.6814	56.2791	1.74054
17.7908	-3.67345	2.29409	17.7864	-11.6238	1.90768	17.7628	-8.13539	2.25285	17.8254	4.19961	0.666075	17.7813	31.1977	1.30271
17.8907	-3.3812	2.167	17.8863	-11.9362	2.7107	17.8626	-8.70216	2.40253	17.9255	3.42279	0.602402	17.8811	13.8795	0.848939
17.9906	-5.5031	2.58297	17.9862	-11.2349	2.02966	17.9624	-6.72127	1.99199	18.0257	3.40012	1.41742	17.981	8.18485	1.40026
18.0906	-6.74467	2.8327	18.0861	-11.1072	2.06424	18.0622	-7.11918	1.94488	18.1258	3.3209	1.53885	18.0809	5.43354	0.721307
18.1905	-6.89093	3.0228	18.1861	-10.7797	2.72983	18.162	-7.20205	2.21919	18.226	3.42059	0.69748	18.1808	2.35379	1.15045
18.2905	-7.17489	2.51257	18.286	-10.5858	1.67124	18.2618	-7.28029	1.89734	18.3261	2.34692	0.49483	18.2807	-1.61543	2.12754
18.3904	-7.79501	2.00633	18.3859	-10.9163	1.10468	18.3616	-7.72441	0.787022	18.4263	4.18024	1.27454	18.3806	-2.56778	2.18245
18.4904	-8.40318	1.89335	18.4858	-11.8315	2.03708	18.4614	-7.83161	1.93364	18.5264	5.53952	1.44337	18.4805	-3.60915	1.31074
18.5903	-8.62863	1.88238	18.5858	-11.7633	2.02594	18.5612	-7.08069	1.94038	18.6265	4.44212	2.44967	18.5804	-4.35353	0.486901
18.6903	-8.49467	1.70932	18.6857	-11.2739	1.82573	18.6609	-6.28305	1.42202	18.7267	4.49078	1.5466	18.6803	-4.4327	0.750631
18.7902	-7.9468	2.34364	18.7856	-11.5028	1.10748	18.7607	-6.52813	1.24818	18.8268	3.87065	1.52734	18.7802	-3.90883	1.05562
18.8902	-8.45638	2.80886	18.8855	-11.2075	1.0536	18.8605	-6.32954	0.945855	18.927	2.79804	0.917107	18.8801	-4.11159	2.41003
18.9901	-9.27636	1.40719	18.9855	-10.6369	0.939338	18.9603	-7.21008	1.80156	19.0271	3.09472	0.92754	18.98	-5.41155	1.56532
19.0901	-8.48254	0.770659	19.0854	-9.67552	2.17552	19.0601	-7.50305	1.22592	19.1273	4.08565	0.694313	19.0799	-5.70415	1.69849
19.19	-8.30909	1.08961	19.1853	-10.5326	2.64262	19.1599	-6.43027	1.47272	19.2274	2.50829	0.692301	19.1798	-5.26506	0.8543
19.29	-8.4002	1.2036	19.2852	-12.5099	1.60274	19.2597	-5.54736	1.63353	19.3275	3.29798	2.17261	19.2797	-5.20983	0.845143
19.3899	-8.81044	1.22701	19.3852	-12.5729	1.82591	19.3595	-5.13646	1.48266	19.4277	4.60617	1.36958	19.3796	-5.85178	1.71241
19.4899	-9.40675	1.88579	19.4851	-11.1492	1.17476	19.4593	-6.55036	0.675174	19.5278	5.43759	0.543143	19.4795	-6.37763	1.56441
19.5898	-8.72185	2.36883	19.585	-10.6717	1.22522	19.5591	-7.29351	1.75945	19.628	4.69262	0.664123	19.5794	-7.52313	1.86137
19.6898	-7.93798	0.754433	19.6849	-11.1662	1.7557	19.6589	-5.52842	2.42198	19.7281	2.57432	1.95911	19.6793	-8.08769	1.43924
19.7897	-7.97767	0.771504	19.7848	-11.9669	1.44386	19.7586	-4.24551	1.63282	19.8283	4.95721	1.51121	19.7791	-7.29535	1.44164
19.8897	-8.01686	1.51001	19.8848	-12.2684	0.826324	19.8584	-4.0857	1.00191	19.9284	6.57024	0.934508	19.879	-6.06435	2.63831
19.9896	-8.45594	1.84993	19.9847	-11.3306	2.44501	19.9582	-5.24893	1.75627	20.0285	6.76722	0.948305	19.9789	-5.88786	1.7499
20.0896	-9.20443	1.72954	20.0846	-10.8347	3.03246	20.058	-4.76552	1.78063	20.1287	5.7216	0.603655	20.0788	-5.73164	2.10529
20.1895	-9.03179	1.23062	20.1845	-11.7309	1.85281	20.1578	-4.1799	0.347203	20.2288	6.51371	1.08952	20.1787	-6.83135	1.42506
20.2895	-9.97034	1.07788	20.2845	-11.7891	1.37549	20.2576	-2.13532	1.54253	20.329	7.47817	0.545283	20.2786	-7.86786	1.34398
20.3894	-10.5651	1.54351	20.3844	-10.9654	1.44604	20.3574	-1.42354	1.68414	20.4291	6.55433	0.474358	20.3785	-7.32037	1.75037
20.4894	-10.4317	1.88207	20.4843	-10.4883	1.50117	20.4572	-2.0207	2.08112				20.4784	-7.15657	2.35112
20.5893	-11.0651	1.21006	20.5842	-11.5711	2.07905	20.557	-3.03516	1.26456				20.5783	-7.9391	1.01365
20.6893	-10.3566	1.34672	20.6842	-12.315	2.10626	20.6568	-0.615202	0.762386				20.6782	-7.96165	-0.0691855
20.7892	-9.07623	1.59597	20.7841	-11.5422	1.67364	20.7566	1.72779	1.41712				20.7781	-7.3901	2.19746
20.8892	-9.16742	2.28185	20.884	-10.6062	1.1811	20.8563	2.5683	0.94391				20.878	-8.29939	1.61514
20.9891	-9.7327	1.97194	20.9839	-9.84261	0.533125	20.9561	2.48873	0.679216				20.9779	-8.55758	1.73063
21.089	-9.56266	1.66911	21.0839	-10.8861	1.5935	21.0559	2.80302	0.741022				21.0778	-8.9547	1.35457
21.189	-9.1056	1.27577	21.1838	-11.3023	1.95313	21.1557	3.62506	1.52627				21.1777	-8.44581	0.927912
21.2889	-9.08622	2.02066	21.2837	-10.9712	1.3759	21.2555	6.87673	0.709075				21.2776	-7.55646	0.224781
21.3889	-10.0711	1.71821	21.3836	-11.141	1.51349	21.3553	8.18237	2.10557				21.3775	-8.06328	1.45195
21.4888	-10.2625	1.01051	21.4836	-11.1951	2.23201	21.4551	9.13865	2.37466				21.4774	-8.21214	1.36422
21.5888	-10.4852	1.01289	21.5835	-11.7077	1.26919							21.5773	-8.10936	1.5622
21.6887	-10.4264	2.07081	21.6834	-11.5483	1.73615							21.6771	-8.64767	0.432153
21.7887	-10.3294	2.39292	21.7833	-11.0749	2.35539							21.777	-8.95667	1.08668
21.8886	-11.2862	2.87359										21.8769	-8.0653	1.99368
21.9886	-10.7208	2.23036										21.9768	-7.82915	1.47149
22.0885	-9.65125	1.23944										22.0767	-8.84823	1.30801
22.1885	-10.3944	1.46886										22.1766	-9.57444	0.994979
22.2884	-10.4856	1.90955										22.2765	-9.04527	0.189733
22.3884	-10.1172	1.85993										22.3764	-8.44759	0.659175
22.4883	-10.2471	0.791861										22.4763	-8.80703	0.841528
22.5883	-9.93005	0.664817										22.5762	-8.9236	1.27647
22.6882	-8.82871	1.54739										22.6761	-8.33816	1.79641
												22.776	-9.05246	2.11982
												22.8759	-9.50502	1.90017
												22.9758	-8.65527	0.771828
												23.0757	-9.05186	1.63216
												23.1756	-9.05046	2.53754
												23.2755	-9.17295	1.70987
												23.3754	-8.6936	1.37369
												23.4753	-7.58186	1.36954
												23.5751	-7.50062	2.19742
												23.675	-8.1714	1.39986
												23.7749	-7.47023	2.09897
												23.8748	-8.69971	2.24987
												23.9747	-10.3581	1.99957
												24.0746	-9.62413	1.56708
												24.1745	-8.06878	0.813153
												24.2744	-7.91535	1.08209
												24.3743	-8.25365	1.70952
												24.4742	-8.24756	2.24203
												24.5741	-8.50737	1.96693
												24.674	-9.07632	1.79952
												24.7739	-9.24341	1.11764
												24.8738	-7.62071	1.12277
												24.9737	-7.79912	0.907682
												25.0736	-8.69282	1.33841
												25.1735	-8.23575	1.62836
												25.2734	-8.45734	0.624845
												25.3733	-8.37993	1.12681
												25.4732	-8.77955	1.55386
												25.573	-8.15171	1.32169
												25.6729	-8.02867	2.48525
												25.7728	-8.60221	3.11085
25% αE254E
MT1			MT2			MT3			MT4			MT5
Distance [µm]	Intensity EB3-GFP [a.u.]	Intensity GMPCPP seed [a.u.]	Distance [µm]	Intensity EB3-GFP [a.u.]	Intensity GMPCPP seed [a.u.]	Distance [µm]	Intensity EB3-GFP [a.u.]	Intensity GMPCPP seed [a.u.]	Distance [µm]	Intensity EB3-GFP [a.u.]	Intensity GMPCPP seed [a.u.]	Distance [µm]	Intensity EB3-GFP [a.u.]	Intensity GMPCPP seed [a.u.]
0	-13.8998	2.32723	0	-9.20067	2.18828	0	3.48162	2.51208	0	-6.83084	1.45928	0	-15.3976	1.97044
0.0999123	-13.2949	1.56992	0.100031	-7.04545	2.78266	0.0999783	3.98787	2.28837	0.0890035	-8.84865	1.80367	0.100109	-15.0349	2.50953
0.199825	-11.5582	1.3369	0.200062	-1.90466	3.1841	0.199957	4.95998	1.82746	0.189012	-9.90417	2.23783	0.200218	-13.6717	2.28376
0.299737	-11.2068	1.45323	0.300093	14.7203	2.60853	0.299935	5.25811	2.0918	0.28902	-7.23754	1.83531	0.300327	-12.9373	1.75217
0.399649	-9.38846	1.26757	0.400124	42.9036	1.865	0.399913	4.96189	2.73374	0.389029	-5.84918	0.66809	0.400436	-13.8499	2.14957
0.499561	-4.83971	1.03672	0.500155	73.674	3.26307	0.499892	6.79161	2.48604	0.489037	-4.97616	0.746189	0.500545	-13.6959	2.7099
0.599474	2.92226	0.829711	0.600185	97.4917	2.98491	0.59987	8.80491	2.48205	0.589045	-2.68446	1.48191	0.600654	-10.2858	3.33126
0.699386	20.122	0.944162	0.700216	111.453	2.08216	0.699848	10.4185	2.02158	0.689054	6.11676	2.21756	0.700764	-4.06985	3.75641
0.799298	46.7983	1.2307	0.800247	118.621	2.84538	0.799826	17.2147	3.01858	0.789062	21.7703	1.95258	0.800873	14.9534	2.63223
0.89921	74.1102	1.82745	0.900278	123.426	2.53611	0.899805	32.1016	2.84174	0.88907	48.7861	2.10585	0.900982	46.372	2.16666
0.999123	91.83	2.10304	1.00031	128.897	2.84455	0.999783	51.7121	2.54861	0.989079	89.2818	1.92522	1.00109	76.916	2.67192
1.09903	100.356	1.22768	1.10034	128.414	3.05024	1.09976	73.9983	2.22097	1.08909	117.873	2.39065	1.1012	102.103	3.48352
1.19895	106.322	1.20157	1.20037	117.99	3.6504	1.19974	90.947	2.02174	1.1891	134.32	2.64563	1.20131	120.031	2.97021
1.29886	109.346	2.27584	1.3004	106.405	4.50781	1.29972	103.186	2.09488	1.2891	139.88	1.79362	1.30142	124.734	2.63373
1.39877	112.308	2.03797	1.40043	101.397	4.34822	1.3997	117.831	3.17529	1.38911	146.528	1.71478	1.40153	127.499	2.86865
1.49868	112.517	1.62632	1.50046	103.735	3.61786	1.49967	125.175	3.18693	1.48912	150.361	3.05071	1.50164	129.276	2.78813
1.5986	104.863	1.90887	1.60049	109.318	2.84825	1.59965	130.922	2.86491	1.58913	143.555	3.17313	1.60175	126.028	2.79163
1.69851	95.4576	1.65482	1.70053	113.863	3.43516	1.69963	142.601	3.55407	1.68914	143.746	2.46754	1.70185	123.448	2.45842
1.79842	89.55	1.47935	1.80056	126.064	3.06864	1.79961	155.813	2.32551	1.78915	143.472	1.54636	1.80196	126.052	2.34498
1.89833	87.8741	1.4673	1.90059	143.384	2.56576	1.89959	167.473	2.92598	1.88915	146.122	1.79478	1.90207	128.877	2.27593
1.99825	89.21	1.27194	2.00062	154.525	3.57772	1.99957	167.76	2.34182	1.98916	149.453	3.37719	2.00218	131.738	3.09095
2.09816	93.9382	1.64352	2.10065	158.608	4.32294	2.09954	170.877	1.73809	2.08917	154.997	2.77589	2.10229	124.421	2.62053
2.19807	97.3611	2.11984	2.20068	159.159	4.69545	2.19952	176.623	2.3477	2.18918	160.677	2.53215	2.2024	122.013	2.76719
2.29798	100.371	1.66799	2.30071	161.426	4.5373	2.2995	183.645	3.29573	2.28919	165.866	2.30438	2.30251	122.714	2.12436
2.39789	101.609	1.68411	2.40074	164.245	4.75926	2.39948	186.558	3.45348	2.3892	167.418	1.91444	2.40262	122.544	1.5888
2.49781	98.9746	2.30424	2.50077	162.704	4.80738	2.49946	193.357	2.82786	2.4892	169.719	1.86612	2.50273	120.676	2.37825
2.59772	100.991	2.60605	2.6008	158.524	5.12896	2.59944	194.197	2.69813	2.58921	178.621	1.85817	2.60284	117.561	2.88912
2.69763	105.025	3.1272	2.70083	156.308	6.68406	2.69941	188.098	2.75185	2.68922	174.943	1.48066	2.70295	110.322	2.90337
2.79754	108.484	3.33206	2.80087	154.768	8.40271	2.79939	186.617	3.56018	2.78923	169.418	1.79787	2.80305	109.914	2.54667
2.89746	117.835	3.549	2.9009	159.195	7.96779	2.89937	182.561	3.08181	2.88924	164.237	2.09812	2.90316	103.433	2.85279
2.99737	127.12	5.40558	3.00093	170.521	8.55797	2.99935	184.512	3.17279	2.98925	166.852	1.63799	3.00327	105.318	3.24559
3.09728	129.723	7.38705	3.10096	177.36	11.5189	3.09933	189.495	3.23456	3.08925	164.974	1.76566	3.10338	112.57	3.23506
3.19719	130.92	9.80216	3.20099	183.283	16.1069	3.19931	189.528	3.59805	3.18926	160.654	2.45724	3.20349	114.542	3.11528
3.2971	132.54	12.4119	3.30102	187.645	21.4971	3.29928	190.414	4.09885	3.28927	156.457	2.82878	3.3036	120.714	4.005
3.39702	134.23	17.0186	3.40105	181.574	29.9214	3.39926	189.39	2.75487	3.38928	156.832	2.11151	3.40371	139.633	4.18475
3.49693	130.492	26.1131	3.50108	160.401	42.9701	3.49924	192.069	1.85136	3.48929	157.912	1.73782	3.50382	151.312	4.09267
3.59684	106.892	36.8121	3.60111	123.161	58.5735	3.59922	193.628	2.17598	3.5893	156.703	2.97654	3.60393	163.479	3.92939
3.69675	66.2628	48.7409	3.70114	84.2026	78.9475	3.6992	196.228	2.36639	3.6893	157.129	3.51094	3.70404	170.182	5.12945
3.79667	30.2869	60.9767	3.80117	53.7317	95.4466	3.79918	204.309	2.64016	3.78931	154.804	3.20546	3.80415	171.966	6.11471
3.89658	10.3549	68.2369	3.90121	37.3714	100.603	3.89915	214.45	2.43339	3.88932	156.37	2.26174	3.90425	181.302	7.23382
3.99649	1.72333	72.0323	4.00124	28.2973	105.671	3.99913	218.774	3.26274	3.98933	157.576	2.02799	4.00436	180.806	9.06388
4.0964	-1.69578	74.9412	4.10127	20.3994	108.994	4.09911	220.818	3.01378	4.08934	159.618	1.75589	4.10447	182.582	9.57835
4.19632	-3.20199	76.8973	4.2013	16.6001	108.272	4.19909	223.561	3.61714	4.18935	161.897	2.90293	4.20458	187.254	11.9992
4.29623	-5.57029	76.1375	4.30133	12.3785	108.303	4.29907	221.491	4.30604	4.28935	162.929	3.17404	4.30469	183.911	17.0615
4.39614	-8.01244	75.3306	4.40136	8.20024	107.92	4.39905	219.125	4.54747	4.38936	168.582	2.99894	4.40467	179.754	26.5537
4.49605	-8.13687	76.4452	4.50139	7.66428	106.427	4.49902	213.293	4.03917	4.48937	167.368	3.95506	4.50478	164.076	43.0429
4.59596	-8.19501	76.8565	4.60142	6.7042	103.484	4.599	205.576	4.39236	4.58938	167.609	2.94998	4.60489	121.98	61.2058
4.69588	-9.16673	79.7606	4.70145	6.95359	97.092	4.69898	199.824	5.05512	4.68939	165.142	3.80549	4.705	78.0102	76.3505
4.79579	-9.65628	83.2469	4.80148	11.3126	90.3886	4.79896	193.527	6.09191	4.7894	165.603	4.94237	4.80511	51.2322	89.9699
4.8957	-10.7199	85.2186	4.90151	22.6475	83.1928	4.89894	198.415	7.5444	4.8894	164.343	4.71359	4.90522	32.5007	99.5246
4.99561	-12.1138	86.7452	5.00155	51.03	70.8696	4.99891	200.302	8.20526	4.98941	166.72	5.64542	5.00533	20.1714	103.06
5.09553	-12.4187	86.2717	5.10158	92.5516	52.7354	5.09889	190.478	10.3948	5.08942	175.328	6.06803	5.10544	14.9474	99.9841
5.19544	-11.7492	88.2624	5.20161	131.921	37.015	5.19887	182.068	16.3545	5.18943	177.264	6.4962	5.20555	9.65515	95.7514
5.29532	-11.956	90.464	5.30164	161.154	26.1014	5.29885	170.816	23.9981	5.28944	183.2	6.15518	5.30566	6.45469	89.1629
5.39523	-12.3883	89.2765	5.40167	177.296	16.2527	5.39883	143.126	33.078	5.38945	180.643	8.13664	5.40577	6.97905	90.242
5.49514	-11.5762	87.228	5.5017	188.64	11.5456	5.4988	101.128	42.8988	5.48945	176.639	11.0742	5.50587	14.5723	77.6392
5.59505	-11.5341	84.7726	5.60173	207.197	10.5468	5.59878	66.4358	55.3049	5.58946	165.61	14.7388	5.60598	29.8415	62.9079
5.69497	-11.6999	81.8722	5.70176	214.757	8.72536	5.69876	47.3847	66.3644	5.68947	150.916	18.2016	5.70609	60.8131	48.5697
5.79488	-11.3449	80.724	5.80176	213.145	7.66899	5.79874	37.0451	75.8284	5.78948	124.184	27.9444	5.8062	96.2137	33.8872
5.89479	-11.4025	82.3935	5.90179	217.758	7.45909	5.89872	32.1258	81.9988	5.88949	86.9288	44.3672	5.90631	126.362	21.7777
5.9947	-11.086	80.636	6.00183	221.625	5.34158	5.9987	29.1588	83.0116	5.9895	53.6873	53.0961	6.00642	144.311	15.2834
6.09462	-10.9404	77.1692	6.10186	226.783	4.63562	6.09867	27.4802	87.3901	6.0895	33.6056	58.4976	6.10653	163.005	12.0289
6.19453	-9.90509	75.0463	6.20189	240.017	4.52654	6.19865	30.3671	85.9546	6.18951	23.1085	64.3621	6.20664	178.22	8.71206
6.29444	-5.55472	71.7221	6.30192	266.309	4.43387	6.29863	40.9813	83.0063	6.28952	14.5622	68.952	6.30675	194.474	5.94952
6.39435	-0.44195	69.3809	6.40195	314.597	4.35256	6.39861	61.8102	74.1142	6.38953	9.11987	79.2456	6.40686	198.082	4.43958
6.49426	0.868596	71.5297	6.50198	376.423	3.68502	6.49859	94.9621	61.2235	6.48954	4.21446	85.4332	6.50697	197.093	4.28516
6.59418	-1.76984	74.2469	6.60201	415.786	3.92404	6.59857	132.44	47.9035	6.58955	1.5115	88.2256	6.60707	200.133	3.91608
6.69409	-5.40714	74.626	6.70204	397.869	4.68032	6.69854	163.288	33.6395	6.68955	0.0749409	89.8209	6.70718	203.154	3.86872
6.794	-7.46707	74.2463	6.80207	341.433	4.78483	6.79852	180.595	22.9578	6.78956	-2.16996	87.6356	6.80729	194.395	3.38698
6.89391	-7.88374	72.3356	6.9021	294.879	3.95793	6.8985	193.413	17.1044	6.88957	-3.82719	88.1611	6.9074	186.8	3.28052
6.99383	-7.58798	74.6647	7.00213	269.348	3.6026	6.99848	197.289	10.7609	6.98958	-4.89983	92.655	7.00751	193.551	1.75228
7.09374	-7.18761	78.9547	7.10217	245.77	2.74726	7.09846	200.079	7.51068	7.08959	-4.98017	96.7724	7.10762	196.247	2.80894
7.19365	-7.48527	79.7643	7.2022	232.453	2.4561	7.19844	207.114	7.6101	7.1896	-5.43672	97.5659	7.20773	194.432	3.32245
7.29356	-6.14301	79.5658	7.30223	226.773	3.08507	7.29841	209.054	7.00243	7.2896	-5.9938	100.481	7.30784	194.764	3.10012
7.39347	-2.52219	80.0383	7.40226	227.52	3.59535	7.39839	212.43	4.43126	7.38961	-5.70144	101.321	7.40795	200.693	3.05433
7.49339	0.116158	79.9743	7.50229	231.596	3.98164	7.49837	208.771	3.39199	7.48962	-5.36799	104.556	7.50806	202.765	2.81324
7.5933	4.2487	74.9424	7.60232	232.985	3.03	7.59835	212.175	3.77058	7.58946	-6.4828	99.1262	7.60817	208.729	2.41592
7.69321	17.9265	65.2344	7.70235	233.612	2.46543	7.69833	216.385	4.3098	7.68947	-6.2615	91.8621	7.70827	212.918	2.50701
7.79312	44.0365	50.9448	7.80238	223.795	2.58259	7.79831	217.506	4.43214	7.78948	-6.93998	89.842	7.80838	223.027	1.9345
7.89304	79.3682	35.7172	7.90241	212.755	2.44413	7.89828	219.251	4.97949	7.88948	-8.23798	91.2346	7.90849	222.425	2.34712
7.99295	116.413	22.4222	8.00244	216.492	2.23606	7.99826	215.64	4.13207	7.98949	-8.159	93.5153	8.0086	222.403	2.70576
8.09286	141.607	13.2936	8.10247	219.622	1.9205	8.09824	212.922	3.64544	8.0895	-7.06746	95.206	8.10871	217.489	3.21077
8.19277	153.489	9.39395	8.20251	216.348	2.00483	8.19822	211.081	4.09267	8.18951	-6.20287	97.0689	8.20882	215.13	2.49256
8.29269	158.388	6.60359	8.30254	220.152	2.72279	8.2982	211.843	3.85873	8.28952	-5.90641	95.4728	8.30893	205.525	2.38401
8.3926	156.215	5.95741	8.40257	220.545	2.21466	8.39818	209.064	3.0148	8.38953	-6.30743	89.8063	8.40904	203.752	3.34329
8.49251	152.98	4.91671	8.5026	218.301	1.92866	8.49815	210.935	2.87567	8.48953	-6.11864	87.8667	8.50911	204.446	3.23386
8.59242	158	4.24771	8.60263	220.286	2.91542	8.59813	212.759	1.99235	8.58954	-4.74807	84.3519	8.60922	210.327	3.35691
8.69233	166.539	4.67591	8.70266	224.703	3.22711	8.69811	210.99	1.95637	8.68955	-3.7327	82.9119	8.70933	216.116	3.63553
8.79225	170.879	3.9978	8.80269	228.757	3.01071	8.79809	208.029	1.98007	8.78956	-3.80814	85.1991	8.80944	211.852	3.0244
8.89216	173.78	4.81052	8.90272	224.972	2.93242	8.89807	208.252	2.63542	8.88957	-2.16088	85.4307	8.90955	211.576	2.38347
8.99207	176.793	4.27698	9.00275	222.106	2.3743	8.99805	215.912	2.4446	8.98958	-0.0750598	86.3032	9.00966	205.483	3.06607
9.09198	178.351	2.39765	9.10278	221.913	1.76914	9.09802	217.539	2.38748	9.08958	1.27234	85.0062	9.10977	207.804	3.80552
9.1919	181.052	2.80929	9.20281	221.143	2.279	9.198	221.017	2.62392	9.18959	5.16622	82.9909	9.20988	211.719	3.15247
9.29181	182.298	2.86974	9.30285	226.658	2.49738	9.29798	217.512	1.87788	9.2896	15.4765	79.5539	9.30998	204.267	2.46153
9.39172	178.182	2.06467	9.40288	230.82	2.17614	9.39796	213.322	1.61832	9.38961	34.4408	65.039	9.41009	207.841	2.56338
9.49163	175.147	2.00941	9.50291	232.964	2.89001	9.49794	208.355	1.99658	9.48962	68.8722	50.9848	9.5102	209.065	2.94676
9.59154	176.931	1.9467	9.60294	234.105	2.81594	9.59792	202.856	3.1292	9.58963	109.042	36.3216	9.61031	209.44	2.95421
9.69146	176.901	2.55094	9.70297	238.728	2.8939	9.69789	202.423	3.43098	9.68963	141.297	23.8659	9.71042	213.186	3.07854
9.79137	176.497	3.33025	9.803	243.292	3.64564	9.79787	204.592	2.3995	9.78964	157.046	15.2656	9.81053	218.927	1.91871
9.89128	180.335	2.97477	9.90303	238.893	2.4448	9.89785	214.334	2.56312	9.88965	177.662	12.44	9.91064	216.347	2.25419
9.99119	189.263	1.57434	10.0031	232.805	2.778	9.99783	216.356	3.00589	9.98966	193.457	10.8003	10.0107	202.854	2.75899
10.0911	205.957	1.39862	10.1031	233.664	4.34014	10.0978	212.137	3.49243	10.0897	194.474	6.96895	10.1109	204.85	2.74221
10.191	234.426	1.29464	10.2031	236.917	3.16552	10.1978	198.815	3.32968	10.1897	196.405	5.16901	10.211	203.687	2.62197
10.2909	288.045	1.80572	10.3032	229.769	2.25256	10.2978	196.665	2.3081	10.2897	196.81	4.44649	10.3111	200.411	2.57238
10.3908	405.204	1.78954	10.4032	227.079	3.12765	10.3977	198.564	2.78019	10.3897	198.958	3.30345	10.4112	202.484	4.393
10.4908	572.85	2.15521	10.5032	229.157	4.21877	10.4977	202.703	2.58922	10.4897	192.45	4.55994	10.5113	195.981	4.3732
10.5907	659.816	2.67273	10.6032	231.104	3.84848	10.5977	202.067	3.06726	10.5897	197.788	4.61622	10.6114	195.599	4.15604
10.6906	556.916	2.22744	10.7033	234.439	2.91472	10.6977	196.395	3.52213	10.6897	199.132	2.63794	10.7115	193.793	3.21735
10.7905	382.617	1.82931	10.8033	232.544	2.90205	10.7977	191.369	3.18887	10.7897	197.254	2.53625	10.8116	192.638	2.76669
10.8904	271.265	2.00388	10.9033	235.163	3.23208	10.8976	185.693	3.20563	10.8897	202.658	3.09092	10.9117	199.952	2.62587
10.9903	231.415	2.7353	11.0034	240.171	2.83671	10.9976	186.344	3.44417	10.9897	198.647	2.75909	11.0118	201.014	3.19141
11.0902	221.455	2.89821	11.1034	237.16	2.35474	11.0976	185.649	2.79687	11.0898	197.906	2.99833	11.1119	203.886	3.50963
11.1901	214.403	2.27975	11.2034	228.068	2.89597	11.1976	186.567	3.43167	11.1898	179.32	3.10413	11.2121	207.681	3.15596
11.2901	205.962	1.95692	11.3035	225.629	3.27489	11.2975	185.664	4.58392	11.2898	167.017	2.64933	11.3122	212.145	3.38504
11.39	205.199	2.26329	11.4034	226.831	3.2874	11.3975	188.745	5.70411	11.3898	163.313	2.44171	11.4123	208.405	3.60628
11.4899	205.595	2.60608	11.5035	224.864	3.48109	11.4975	192.573	6.64935	11.4898	163.828	2.74988	11.5124	202.516	3.89876
11.5898	199.887	1.70159	11.6035	223.144	3.76165	11.5975	191.969	6.17099	11.5898	164.964	2.75512	11.6125	211.148	3.51807
11.6897	194.513	1.11438	11.7035	221.376	3.31946	11.6975	188.48	5.16785	11.6898	153.612	1.40033	11.7126	215.224	4.21084
11.7896	200.518	1.29735	11.8036	224.805	3.55591	11.7974	183.695	4.35924	11.7898	146.29	1.64952	11.8127	219.369	3.58144
11.8895	208.681	1.1971	11.9036	227.442	3.29558	11.8974	182.712	4.60128	11.8898	140.146	2.38187	11.9128	218.205	3.14126
11.9894	207.144	1.46525	12.0036	227.457	2.48179	11.9974	167.02	4.38901	11.9898	139.909	2.35178	12.0129	216.716	3.06446
12.0894	204.759	1.61028	12.1036	225.735	2.76158	12.0974	159.636	4.39046	12.0898	140.58	2.25524	12.113	211.954	2.97391
12.1893	203.292	1.13849	12.2037	224.821	2.62116	12.1974	157.399	3.47686	12.1898	140.319	1.78269	12.2131	202.889	3.18562
12.2892	199.905	1.40482	12.3037	225.485	1.60306	12.2973	152.239	3.24597	12.2899	140.691	1.90441	12.3133	204.644	3.74329
12.3891	202.426	2.28967	12.4037	228.126	2.07791	12.3973	147.331	2.64157	12.3899	139.996	2.23574	12.4134	199.672	4.18303
12.489	201.187	2.96186	12.5038	227.892	2.6352	12.4973	146.726	3.66259	12.4899	141.759	2.5672	12.5135	195.024	2.56897
12.5889	194.656	2.17896	12.6038	229.743	2.9075	12.5973	149.064	4.13287	12.5899	139.073	3.13439	12.6136	200.079	2.00785
12.6888	193.953	1.028	12.7038	234.702	2.8564	12.6972	146.706	2.90315	12.6899	139.796	3.64028	12.7137	202.701	2.99871
12.7887	188.964	1.37585	12.8039	239.685	3.37956	12.7972	146.264	3.01804	12.7899	134.828	2.46061	12.8138	211.449	2.80645
12.8886	189.398	1.48244	12.9039	238.47	3.32096	12.8972	144.99	2.24192	12.8899	133.621	2.30403	12.9139	218.743	2.87122
12.9886	193.796	1.77964	13.0039	226.597	3.00535	12.9972	136.501	3.25486	12.9899	132.252	2.31087	13.014	218.534	3.5766
13.0885	192.658	2.0624	13.104	215.849	2.79735	13.0972	128.816	3.70796	13.0899	130.475	2.19325	13.1141	213.309	2.2073
13.1884	188.534	1.76088	13.204	207.309	3.67376	13.1971	119.865	3.10491	13.1899	132.651	2.29676	13.2142	212.802	2.80252
13.2883	188.478	2.07387	13.304	195.637	4.21374	13.2971	117.23	2.56786	13.2899	133.846	1.19066	13.3143	215.874	3.6656
13.3882	187.654	1.26825	13.404	186.62	2.68955	13.3971	113.114	2.42022	13.3899	132.112	1.37145	13.4145	208.772	2.43461
13.4881	188.174	1.06667	13.5041	187.425	1.95855	13.4971	114.163	2.96231	13.49	130.651	3.46413	13.5146	208.289	2.38591
13.588	193.936	1.45886	13.6041	184.088	2.72662	13.597	117.627	3.58086	13.59	133.027	3.09572	13.6147	211.746	3.11354
13.6879	183.93	0.789272	13.7041	172.062	3.26534	13.697	115.798	3.41709	13.69	132.675	1.88125	13.7148	215.069	3.13899
13.7879	168.924	1.73454	13.8042	163.134	2.97859	13.797	114.617	3.42351	13.79	133.826	2.33299	13.8149	220.014	2.56298
13.8878	162.529	1.76148	13.9042	154.637	2.34949	13.897	117.637	3.2519	13.89	131.526	2.49353	13.915	221.472	2.62896
13.9877	158.981	1.06605	14.0042	149.907	2.71819	13.9969	117.455	2.59489	13.99	133.518	2.04133	14.0151	224.743	3.19646
14.0876	157.985	1.72886	14.1043	146.608	3.13996	14.0969	119.815	2.43241	14.09	133.553	2.40942	14.1152	213.601	3.92959
14.1875	158.989	1.98805	14.2043	139.761	3.00761	14.1969	115.189	2.59197	14.19	132.849	2.55781	14.2153	204.961	2.76818
14.2874	161.488	2.45814	14.3043	136.857	3.01202	14.2969	113.977	2.61289	14.29	137.958	1.86431	14.3154	199.293	2.31354
14.3873	165.921	2.33327	14.4044	137.569	2.54216	14.3969	115.004	3.52562	14.39	135.815	1.66137	14.4155	192	2.43644
14.4872	165.161	2.01897	14.5044	137.305	2.05174	14.4968	110.765	3.88233	14.49	138.044	2.30469	14.5157	194.135	3.49764
14.5872	158.849	2.05198	14.6044	134.946	2.43103	14.5968	108.215	4.09792	14.59	136.837	2.63057	14.6158	193.349	3.14501
14.6871	160.115	2.44738	14.7044	133.272	3.02348	14.6968	109.728	3.17955	14.6901	137.491	2.74087	14.7159	195.901	2.77427
14.787	160.212	2.22697	14.8045	132.847	2.2999	14.7968	114.661	2.60511	14.7901	143.415	2.51632	14.816	201.127	3.15063
14.8869	159.038	1.29952	14.9045	133.593	2.65944	14.8968	115.634	2.19119	14.8901	145.466	2.22416	14.9161	210.263	3.9496
14.9868	157.151	1.47384	15.0045	136.283	2.82803	14.9967	120.366	2.2039	14.9901	145.737	2.57499	15.0162	223.169	3.45232
15.0867	154.95	1.41517	15.1046	138.359	3.0038	15.0967	125.203	2.53862	15.0901	141.907	3.19605	15.1163	221.76	3.39402
15.1866	155.626	2.30369	15.2046	145.556	2.79001	15.1967	139.979	3.06089	15.1901	145.671	3.02923	15.2164	222.906	2.98846
15.2865	153.599	2.90644	15.3046	155.203	1.8886	15.2967	148.543	3.08629	15.2901	140.281	2.21719	15.3165	225.475	2.93703
15.3865	154.478	2.08791	15.4047	159.865	2.88131	15.3966	155.54	2.12333	15.3901	133.929	2.54902	15.4166	224.451	3.19199
15.4864	152.393	2.07129	15.5047	166.638	3.70599	15.4966	158.202	2.1466	15.4901	135.829	3.33708	15.5167	222.037	3.87192
15.5863	148.896	1.99559	15.6047	177.457	3.11094	15.5966	159.478	2.81692	15.5901	137.554	3.08001	15.6169	216.564	3.66321
15.6862	146.188	2.2071	15.7048	179.661	2.74266	15.6966	158.52	2.31717	15.6901	148.025	1.77093	15.717	215.302	2.84736
15.7861	141.067	3.03171	15.8048	183.816	3.57107	15.7966	157.111	1.95643	15.7901	151.908	0.948403	15.8171	212.373	3.52835
15.886	136.573	3.52044	15.9048	195.021	4.09854	15.8965	156.452	3.28102	15.8902	159.136	1.46008	15.9172	218.241	3.57745
15.9859	132.175	3.08268	16.0049	205.148	2.91797	15.9965	160.118	4.14442	15.9902	159.678	2.95249	16.0173	217.777	2.75613
16.0858	128.866	3.03748	16.1049	214.426	2.72382	16.0965	161.52	3.29956	16.0902	157.189	3.08045	16.1174	212.091	2.82784
16.1858	129.838	2.6488	16.2049	220.996	2.83703	16.1965	165.581	2.92231	16.1902	157.141	2.17923	16.2175	222.352	3.27574
16.2857	133.46	1.96606	16.3049	225.931	2.38454	16.2965	163.014	1.94804	16.2902	159.035	1.52254	16.3176	222.627	3.01416
16.3856	139.043	2.50909	16.405	230.178	2.95799	16.3964	157.436	2.44523	16.3902	163.01	1.62066	16.4177	222.294	3.5107
16.4855	146.528	2.42558	16.505	232.326	3.25719	16.4964	159.962	2.49523	16.4902	167.713	1.55542	16.5178	221.739	3.55528
16.5854	149.546	1.72371	16.605	234.752	2.68098	16.5964	153.2	1.929	16.5902	175.225	1.94769	16.6179	216.673	3.83854
16.6853	155.171	2.04876	16.7051	238.569	2.97886	16.6964	155.851	1.69039	16.6902	177.334	2.11743	16.718	219.403	3.74071
16.7852	159.433	2.55731	16.8051	241.878	3.29715	16.7963	163.769	2.29468	16.7902	179.302	1.3496	16.8181	218.651	3.48854
16.8851	154.925	2.37084	16.9051	246.705	2.62936	16.8963	172.411	2.41305	16.8902	178.442	1.37436	16.9182	219.449	3.56632
16.985	153.951	1.96278	17.0052	247.149	2.053	16.9963	163.709	2.53353	16.9902	183.491	1.4298	17.0183	222.348	3.18434
17.085	156.377	2.28728	17.1052	244.99	2.23084	17.0963	157.336	3.1913	17.0903	184.778	1.34915	17.1184	216.935	3.01167
17.1849	151.218	2.1789	17.2052	245.571	2.68299	17.1963	161.751	4.49746	17.1903	180.087	1.15892	17.2185	220.442	2.8737
17.2848	144.29	1.92635	17.3053	245.177	2.42234	17.2962	168.692	3.95828	17.2903	177.11	1.29544	17.3187	222.937	3.05671
17.3847	144.532	1.88511	17.4053	241.819	2.40085	17.3962	173.784	3.93679	17.3903	168.809	2.05506	17.4188	209.843	2.70385
17.4846	146.127	2.01903	17.5053	241.22	2.98851	17.4962	170.469	3.46616	17.4903	170.966	1.91864	17.5189	206.117	2.53982
17.5845	150.236	4.31674	17.6053	246.523	3.83622	17.5962	164.647	1.51417	17.5903	166.028	1.38914	17.619	210.897	1.82911
17.6844	151.233	4.29449	17.7054	241	3.77126	17.6961	154.129	0.992411	17.6903	163.554	1.38542	17.7191	209.71	2.6157
17.7843	148.389	2.26173	17.8054	232.641	3.24436	17.7961	151.209	1.42166	17.7903	161.06	2.0775	17.8192	209.196	3.6052
17.8843	149.424	2.536	17.9054	234.809	3.15168	17.8961	155.037	2.9012	17.8903	161.034	1.9833	17.9193	207.705	2.72372
17.9841	148.513	2.00631	18.0055	240.787	2.63658	17.9961	161.003	2.6974	17.9903	167.919	0.868534	18.0194	207.265	4.00649
18.084	154.011	1.54393	18.1055	239.856	2.92878	18.0961	160.319	1.98796	18.0903	168.808	1.12885	18.1195	207.546	4.88917
18.1839	161.229	1.61547	18.2055	235.712	3.79489	18.196	163.874	2.55096	18.1903	173.575	1.11212	18.2196	205.712	3.73267
18.2839	158.25	1.72518	18.3056	232.401	3.49516	18.296	164.423	2.9221	18.2904	172.297	1.35903	18.3197	206.203	3.7869
18.3838	153.142	2.61691	18.4056	228.665	2.96077	18.396	167.617	3.20018	18.3904	171.849	1.52579	18.4199	209.765	3.61015
18.4837	151.771	3.7462	18.5056	223.572	2.44646	18.496	170.281	2.81113	18.4904	173.198	1.69994	18.52	210.809	3.93172
18.5836	149.15	3.6074	18.6057	217.203	2.76083	18.596	165.28	3.4325	18.5904	175.725	2.18241	18.6201	212.1	4.86716
18.6835	145.228	3.18059	18.7057	215.731	2.67415	18.6959	162.067	4.03474	18.6904	178.886	1.96615	18.7202	210.476	5.29148
18.7834	140.265	2.5536	18.8057	216.042	3.21153	18.7959	165.322	3.32745	18.7904	177.206	2.20647	18.8203	211.462	4.65695
18.8833	136.845	2.59877	18.9057	218.116	3.52636	18.8959	171.488	2.40129	18.8904	183.231	2.66833	18.9204	208.384	4.36802
18.9832	140.545	1.72703	19.0058	218.663	2.93549	18.9959	173.365	2.7517	18.9904	184.46	3.07291	19.0205	205.618	4.05281
19.0832	145.483	1.20298	19.1058	219.397	2.03696	19.0958	176.053	2.21037	19.0904	182.983	2.40476	19.1206	198.834	3.36272
19.1831	147.496	1.92202	19.2058	222.936	2.33269	19.1958	169.765	1.59066	19.1904	184.187	2.33378	19.2207	190.615	3.99042
19.283	150.036	2.258	19.3059	225.578	2.53333	19.2958	167.474	2.37533	19.2904	183.409	2.94472	19.3208	197.92	4.87906
19.3829	153.463	2.23993	19.4059	230.975	2.82218	19.3958	163.046	2.63108	19.3904	181.801	2.03165	19.4209	207.057	3.27022
19.4828	154.095	1.15209	19.5059	230.54	2.85046	19.4958	163.098	2.73808	19.4905	181.813	1.52703	19.5211	206.699	3.40774
19.5827	152.388	1.59431	19.606	225.562	2.73178	19.5957	166.025	2.7858	19.5905	184.05	2.20563	19.6212	202.778	3.83324
19.6826	151.171	1.8784	19.706	223.323	2.93827	19.6957	172.215	2.80659	19.6905	181.567	2.75772	19.7213	197.041	3.44747
19.7825	152.245	2.05858	19.806	226.071	3.02376	19.7957	166.594	1.88918	19.7905	185.934	3.09117	19.8214	200.332	4.06354
19.8825	155.971	3.15211	19.9061	230.987	3.0194	19.8957	165.098	1.1632	19.8905	189.8	2.70861	19.9215	202.263	3.95117
19.9824	158.558	2.28466	20.0061	231.482	3.443	19.9956	162.435	1.72878	19.9905	192.715	1.99707	20.0216	194.725	3.56807
20.0823	160.782	1.45453	20.1061	234.899	4.07732	20.0956	162.844	2.56867	20.0905	191.624	2.00228	20.1217	191.036	3.68161
20.1822	164.217	1.49808	20.2061	237.538	3.87497	20.1956	165	2.33244	20.1905	187.419	2.18695	20.2218	196.548	3.1482
20.2821	162.076	2.59929	20.3062	234.173	3.02028	20.2956	163.684	3.12328	20.2905	189.292	1.92647	20.3219	204.58	2.16123
20.382	155.677	2.22585	20.4062	229.362	3.00161	20.3956	162.896	3.04144	20.3905	189.425	1.49017	20.422	204.737	2.973
20.4819	154.98	1.71865	20.5062	229.431	2.83569	20.4955	158.963	3.00695	20.4905	190.316	1.30007	20.5221	206.876	3.17563
20.5818	157.534	1.89097	20.6063	232.465	2.36755	20.5955	160.774	3.1637	20.5905	188.905	1.63284	20.6223	207.148	3.22529
20.6818	155.95	2.0621	20.7063	237.087	2.27655	20.6955	158.689	2.68303	20.6905	195.426	1.0782	20.7224	209.841	3.28827
20.7817	154.153	1.88103	20.8063	239.853	2.70467	20.7955	161.757	2.56785	20.7905	195.049	1.86816	20.8225	210.057	2.87059
20.8816	155.678	1.76879	20.9064	236.726	4.14977	20.8955	154.546	2.37979	20.8905	198.228	2.15823	20.9226	203.322	3.02749
20.9815	159.438	2.49084	21.0064	233.863	3.72989	20.9954	152.756	2.03377	20.9905	200.875	1.91673	21.0227	199.917	3.83107
21.0814	162.06	2.48919	21.1064	230.657	2.71648	21.0954	151.77	2.52967	21.0905	211.947	1.83902	21.1228	200.904	3.19218
21.1813	163.275	1.13211	21.2065	230.711	2.82362	21.1954	154.732	2.31679	21.1905	217.835	1.10725	21.2229	206.32	2.4175
21.2812	156.159	1.29838	21.3065	224.337	2.16196	21.2954	158.45	3.09114	21.2905	226.869	0.723522	21.323	207.734	2.51385
21.3811	149.664	1.68829	21.4065	217.645	1.94734	21.3953	163.619	3.36132	21.3906	240.296	2.56591	21.4231	200.53	2.57153
21.4811	149.438	2.00376	21.5066	214.816	2.4846	21.4953	166.63	2.54052	21.4906	264.215	2.67048	21.5232	202.627	2.9841
21.581	144.679	3.0131	21.6066	219.463	2.76243	21.5953	164.235	2.48535	21.5906	299.152	2.17918	21.6233	204.214	3.5035
21.6809	140.983	2.69954	21.7066	224.971	3.2795	21.6953	164.725	2.76282	21.6906	332.126	2.57747	21.7235	203.942	4.06948
21.7808	137.425	1.69213	21.8066	231.642	2.89652	21.7953	165.747	3.15792	21.7906	348.04	1.96934	21.8236	200.35	3.12353
21.8807	136.826	1.63159	21.9067	238.426	2.955	21.8952	171.231	2.71955	21.8906	366.546	1.69357	21.9237	196.74	3.3018
21.9806	138.831	2.20764	22.0067	246.501	3.63599	21.9952	166.35	2.72182	21.9906	369.904	2.52803	22.0238	201.05	3.45161
22.0805	132.14	1.62695	22.1067	256.16	3.16422	22.0952	168.816	3.51239	22.0906	363.314	2.443	22.1239	200.37	2.67564
22.1804	120.101	1.36244	22.2068	252.444	2.46528	22.1952	173.749	3.25323	22.1906	346.194	2.31077	22.224	198.641	1.73603
22.2804	113.87	1.99011	22.3068	254.368	2.39662	22.2951	181.067	2.51658	22.2906	340.194	1.82671	22.3241	206.009	1.22503
22.3803	116.428	2.73027	22.4068	260.969	1.95137	22.3951	183.389	1.84436	22.3906	337.509	1.76247	22.4242	211.06	1.63281
22.4802	118.888	2.48036	22.5069	258.757	2.61575	22.4951	180.325	2.25894	22.4906	343.762	2.17723	22.5243	211.262	2.90668
22.5801	121.378	1.80232	22.6069	254.433	2.96756	22.5951	176.66	1.95394	22.5907	343.611	2.13517	22.6244	210.539	2.90188
22.68	127.464	1.9822	22.7069	254.346	2.69997	22.6951	175.195	2.91949	22.6907	345.723	2.20059	22.7245	209.985	2.83505
22.7799	131.3	3.0738	22.807	253.99	3.47576	22.795	173.487	2.96684	22.7907	348.44	3.11614	22.8247	208.798	2.87807
22.8798	135.989	2.96621	22.907	250.491	3.3991	22.895	170.523	2.2616	22.8907	357.228	1.98684	22.9248	202.172	3.53742
22.9797	144.619	2.26139	23.007	248.506	3.2695	22.995	177.006	1.78089	22.9907	353.462	2.39212	23.0249	189.813	4.02811
23.0796	151.929	2.10994	23.107	250.516	2.87557	23.0949	179.973	1.88785	23.0907	347.676	2.8964	23.125	183.943	2.21826
23.1796	158.732	2.12699	23.207	252.802	2.77617	23.1949	179.933	2.77588	23.1907	341.819	2.07542	23.2251	174.929	1.02543
23.2795	163.474	1.84907	23.3071	248.369	1.80134	23.2949	187.715	3.16891	23.2907	332.945	2.20032	23.3252	169.251	2.19492
23.3794	168.555	2.07194	23.4071	249.382	2.01563	23.3949	193.09	2.63111	23.3907	314.915	2.8751	23.4253	172.894	2.29855
23.4793	170.489	2.6645	23.5071	249.763	2.71362	23.4949	189.331	2.23654	23.4907	283.827	2.29595	23.5254	172.094	1.87977
23.5792	165.473	2.61411	23.6072	249.126	3.1328	23.5948	191.926	3.11332	23.5907	244.192	1.59432	23.6255	170.542	2.23567
23.6791	166.97	2.79076	23.7072	253.427	3.38278	23.6948	199.856	2.72999	23.6907	222.3	1.42426	23.7256	166.923	2.36517
23.779	168.728	2.72631	23.8072	247.086	3.098	23.7948	187.234	2.2679	23.7908	210.531	1.74827	23.8257	157.969	1.89338
23.8789	161.527	1.86707	23.9072	238.522	3.34033	23.8948	173.719	2.23611	23.8908	200.489	1.81471	23.9258	143.624	3.04934
23.9789	156.327	0.810826	24.0073	241.242	3.16471	23.9947	145.419	2.71713	23.9908	189.428	2.62644	24.026	134.589	4.60258
24.0788	154.317	0.845908	24.1073	246.966	3.08335	24.0947	108.037	2.2978	24.0908	188.549	3.65112	24.1261	130.881	3.40105
24.1787	151.329	1.34837	24.2073	248.755	2.92852	24.1947	70.9004	1.68134	24.1908	186.946	4.02214	24.2262	124.681	3.94135
24.2786	150.272	1.79894	24.3074	251.448	2.53797	24.2947	43.3076	1.87809	24.2908	182.935	3.55787	24.3263	122.163	3.81824
24.3785	151.199	2.24148	24.4074	253.353	1.7424	24.3947	25.5365	1.21515	24.3908	185.334	2.81991	24.4264	130.189	3.15682
24.4784	149.97	1.96436	24.5074	254.027	1.6256	24.4946	15.4706	1.83615	24.4908	186.703	2.89721	24.5265	132.999	3.53118
24.5783	144.813	2.23197	24.6075	258.422	2.33514	24.5946	11.9965	2.66324	24.5908	181.861	1.90341	24.6266	131.029	3.54584
24.6782	139.537	2.38242	24.7075	254.901	2.7986	24.6946	10.5387	2.10709	24.6908	183.869	2.0253	24.7267	131.744	2.91719
24.7782	138.289	2.11949	24.8075	248.672	2.47904	24.7946	8.79778	2.20057	24.7908	183.471	1.90602	24.8268	132.264	2.88345
24.8781	141.078	3.1643	24.9076	250.669	2.20805	24.8945	7.5843	3.45039	24.8908	181.597	2.59098	24.9269	134.311	2.63168
24.978	143.42	3.22828	25.0076	248.515	2.60329	24.9945	6.27844	3.49861	24.9909	182.854	2.78563	25.027	134.262	1.82199
25.0779	139.162	2.33753	25.1076	245.18	2.76209	25.0945	3.69462	2.83957	25.0909	184.203	2.42908	25.1272	132.758	2.69643
25.1778	134.944	2.61093	25.2077	242.447	1.82157	25.1945	2.56044	2.92252	25.1909	178.78	2.65658	25.2273	132.881	3.05517
25.2777	140.427	3.24859	25.3077	236.338	2.03784	25.2945	2.97508	2.95292	25.2909	173.88	2.44968	25.3274	133.995	2.28716
25.3776	147.912	3.72056	25.4077	234.985	2.13504	25.3944	3.24847	3.14118	25.3909	168.688	1.91369	25.4275	139.828	1.91796
25.4775	152.474	2.34205	25.5077	231.234	1.91893	25.4944	3.44866	3.49878	25.4909	169.458	1.89083	25.5276	145.019	2.36281
25.5775	152.927	1.68433	25.6078	233.125	2.81822	25.5944	2.79196	2.45826	25.5909	169.647	1.16361	25.6277	149.224	2.99793
25.6774	155.126	2.58109	25.7078	241.853	3.22687	25.688	2.65481	3.48173	25.6909	172.168	1.44208	25.7278	156.929	2.09023
25.7773	155.775	3.24888	25.8078	259.502	2.69341	25.7879	6.34132	1.58067	25.7909	175.332	1.30793	25.8279	160.285	1.90369
25.8772	156.67	3.0316	25.9079	305.041	2.00018	25.8879	5.28942	2.31215	25.8909	179.776	1.19165	25.928	160.865	2.72813
25.9771	161.801	3.23561	26.0079	388.612	2.85938	25.9879	3.43738	3.4351	25.9907	178.263	1.65751	26.0281	177.813	2.56308
26.077	165.421	3.20056	26.1079	494.046	3.3253	26.0879	3.79176	3.09381	26.0907	178.809	1.07955	26.1282	205.532	2.176
26.1769	165.94	2.23432	26.208	568.819	2.7524	26.1879	4.61305	2.081	26.1907	184.791	2.79791	26.2284	238.307	1.98822
26.2768	167.471	1.38943	26.308	597.971	2.60163	26.2878	3.81343	2.68067	26.2907	183.802	3.15218	26.3285	282.155	2.50304
26.3768	173.454	1.35341	26.408	598.242	2.38415	26.3878	3.27684	2.10278	26.3907	180.749	1.93681	26.4286	315.281	2.55689
26.4767	173.821	2.0638	26.5081	580.965	2.89854	26.4878	3.73585	1.86832	26.4907	180.741	1.32708	26.5287	338.247	1.82566
26.5766	167.125	2.61121	26.6081	551.434	3.99523	26.5878	3.54664	2.35183	26.5907	176.537	1.49549	26.6288	350.155	2.08447
26.6765	169.94	1.88683	26.7081	490.747	3.26416	26.6877	3.71862	3.03238	26.6907	176.442	2.30867	26.7289	352.291	3.90453
26.7764	165.212	1.51806	26.8081	393.329	2.41449	26.7877	5.23158	2.00618	26.7907	169.984	1.99895	26.829	361.291	3.84838
26.8763	153.501	2.41088	26.9082	297.779	2.79798	26.8877	5.73682	1.28353	26.8907	163.733	2.49011	26.9291	369.415	3.82981
26.9762	152.116	2.08087	27.0082	231.014	2.8353	26.9877	4.74233	2.20875	26.9908	166.64	2.4988	27.0292	380.592	3.70342
27.0761	152.356	2.1511	27.1082	205.082	2.42556	27.0816	5.91561	2.28534	27.0908	175.293	1.60043	27.1293	391.56	2.73487
27.1761	157.381	2.21812	27.2083	198.87	1.96828	27.1816	5.78232	1.27805	27.1908	182.411	1.91432	27.2294	392.56	2.34056
27.276	163.144	2.561	27.3083	200.573	1.85953	27.2815	5.09656	2.48089	27.2908	184.303	2.60662	27.3296	390.686	1.76865
27.3759	162.816	3.05798	27.4083	200.911	2.33748	27.3815	4.25841	2.20125	27.3908	180.163	3.38132	27.4297	386.9	2.24067
27.4758	161.004	2.29943	27.5084	201.77	2.47776	27.4815	3.48322	1.67807	27.4908	176.449	3.27218	27.5298	388.773	2.88634
27.5757	165.547	3.39944	27.6084	204.299	1.83834	27.5815	5.31037	2.46306	27.5908	179.726	2.10133	27.6299	381.68	2.64883
27.6756	165.208	3.78695	27.7084	205.13	3.07714	27.6815	3.72629	2.85201	27.6908	180.982	1.63934	27.73	356.47	2.31126
27.7755	162.079	2.08771	27.8085	207	2.54535	27.7814	3.30011	2.8384	27.7908	175.458	1.49455	27.8301	329.689	2.38216
27.8754	163.681	1.77876	27.9085	206.7	1.52381	27.8814	3.61008	1.67074	27.8908	170.026	2.19605	27.9302	289.821	2.13631
27.9754	166.494	2.04826	28.0085	204.738	3.09148	27.9814	4.68143	2.06233	27.9908	168.62	3.149	28.0303	241.984	1.91034
28.0753	163.902	1.80832	28.1085	200.018	3.06037	28.0814	4.56326	2.69927	28.0908	164.208	1.85401	28.1304	200.425	0.942414
28.1752	155.992	2.45211	28.2086	197.757	2.89088	28.1813	3.13965	2.39731	28.1909	159.776	1.63133	28.2305	177.459	1.57948
28.2751	151.472	3.2062	28.3086	198.136	3.42842	28.2813	2.82534	2.28815	28.2909	153.794	2.58133	28.3306	166.86	2.65809
28.375	154.627	2.2683	28.4086	202.555	2.9275	28.3813	4.02538	2.59401	28.3909	149.898	2.85265	28.4308	157.158	2.93667
28.4749	160.273	0.948861	28.5087	205.519	3.40822	28.4813	3.91856	1.96131	28.4909	149.387	2.72675	28.5309	153.481	2.89828
28.5748	161.174	1.59153	28.6087	197.289	3.65088	28.5813	4.64295	2.88249	28.5909	143.94	2.86879	28.631	150.815	2.69053
28.6747	159.885	1.14171	28.7087	190.086	1.9614	28.6812	3.4483	2.99961	28.6909	141.298	2.72342	28.7311	144.112	3.36132
28.7746	157.973	0.997263	28.8088	191.094	1.5758	28.7812	4.26713	2.5716	28.7909	139.328	2.30082	28.8312	140.591	4.55845
28.8746	155.525	2.36728	28.9088	192.162	2.44405	28.8812	3.89555	1.62643	28.8909	134.928	2.18439	28.9313	133.629	4.22009
28.9745	154.518	2.11926	29.0088	189.438	3.12884	28.9812	2.49779	1.94826	28.9909	137.16	2.71892	29.0314	114.251	2.80445
29.0744	154.132	1.00187	29.1089	184.031	3.06795	29.0809	2.65623	2.79175	29.0909	138.524	3.69574	29.1315	83.9458	2.14732
29.1743	153.275	1.00854	29.2089	171.857	2.37222	29.1809	2.86728	3.33093	29.1909	138.326	3.78872	29.2316	50.5865	2.36985
29.2742	149.237	2.54963	29.3089	144.122	2.44498	29.2808	3.53116	2.04224	29.2909	141.98	2.28257	29.3317	24.7872	2.48884
29.3741	148.826	3.14189	29.4089	104.907	2.32578	29.3808	3.97309	1.8129	29.391	146.107	2.77208	29.4318	9.58168	2.16061
29.474	152.268	2.42512	29.509	64.2593	2.22282	29.4808	2.63142	2.26433	29.491	148.399	2.55161	29.532	2.71256	1.99359
29.5739	153.634	2.0751	29.609	36.2326	1.80802	29.5808	3.36269	2.47661	29.591	148.775	3.68165	29.6321	1.24376	2.32774
29.6739	154.597	2.58896	29.709	23.554	2.3714	29.6807	3.08687	2.81809	29.691	147.171	4.80394	29.7322	-1.04585	2.11395
29.7738	150.805	2.60442	29.8091	15.7555	2.6927	29.7807	2.622	2.50306	29.791	140.731	3.53325	29.8323	-4.18546	2.65947
29.8737	147.956	1.65462	29.9091	8.1911	2.18965	29.8807	2.88983	1.80949	29.891	132.855	3.07434	29.9324	-6.85797	3.23757
29.9736	150.896	3.02734	30.0091	3.33729	1.78956	29.9807	3.07665	2.10389	29.991	125.428	2.64569	30.0325	-9.46813	3.24102
30.0735	143.161	3.92798	30.1092	1.70497	2.05253	30.0807	2.65546	3.01583	30.091	114.911	2.58407	30.1326	-10.1811	2.37204
30.1734	134.386	2.94024	30.2092	0.819421	1.74958	30.1806	2.02753	2.70228	30.191	92.1075	2.75091	30.2327	-9.30232	1.64741
30.2733	128.926	2.27002	30.3092	-0.65784	1.65103	30.2806	2.41111	1.4841	30.291	61.5806	2.70562	30.3328	-9.85036	1.49552
30.3732	112.252	2.42758	30.4093	-1.30784	1.76373	30.3806	1.86954	1.88304	30.391	33.8693	2.03378	30.4329	-11.0109	1.62546
30.4732	81.8923	2.76622	30.5093	-2.22229	1.2518	30.4806	1.51196	2.43759	30.491	14.0256	1.32371	30.533	-11.6727	2.93009
30.5731	40.5147	1.26795	30.6093	-3.01805	2.26751	30.5806	2.29909	1.94793	30.5911	5.10348	1.18995	30.6332	-13.024	2.54589
30.673	11.8787	1.1868	30.7094	-3.64	2.51099	30.6805	2.07952	2.06468	30.6911	1.10532	0.521802	30.7333	-14.095	2.82996
30.7729	1.08821	1.54652	30.8094	-4.71601	1.44727	30.7805	1.64545	0.870321	30.7911	-1.59603	1.09674	30.8334	-14.0905	3.23286
30.8728	-3.65751	1.10672	30.9094	-5.09543	1.18291	30.8805	2.60334	0.969337	30.8911	-3.63192	1.85655	30.9335	-12.8689	3.01139
30.9727	-6.40028	1.52847	31.0094	-4.81335	1.83223	30.9805	1.82053	1.35807	30.9911	-4.90683	1.96032	31.0336	-12.8013	2.99369
31.0726	-8.19101	2.08966	31.1095	-4.41823	2.10748	31.0804	1.85991	2.19059	31.0911	-4.6562	1.74099	31.1337	-14.2905	2.60911
31.1725	-10.3466	1.52256	31.2095	-5.63281	2.08543	31.1804	2.25051	1.10842	31.1911	-3.3049	2.51675	31.2338	-13.9836	1.78429
31.2725	-11.4951	1.87655	31.3095	-7.63422	2.98266	31.2804	1.49217	1.50944	31.2911	-4.1601	2.88079	31.3339	-13.479	1.93082
31.3724	-11.0788	2.24015	31.4096	-9.49192	2.78775	31.3804	1.33022	2.01459	31.3911	-4.25038	3.00113	31.434	-14.221	2.12942
31.4723	-10.8794	2.4608	31.5096	-7.9674	2.46535	31.4804	1.87791	2.47365	31.4911	-5.86691	3.70252	31.5341	-14.8816	2.28138
31.5722	-11.6843	2.51786	31.6096	-6.44767	2.20264	31.5803	1.04618	2.25866	31.5911	-7.25252	1.81123	31.6342	-14.1563	2.41002
31.6721	-11.7239	1.93189	31.7097	-8.11439	2.9079	31.6803	0.947335	1.51827	31.6911	-6.43335	2.16496	31.7344	-13.9104	1.96021
31.772	-11.1599	1.66598	31.8097	-7.48613	2.94805	31.7803	2.83093	2.538	31.7912	-7.89575	2.00747	31.8345	-14.7445	1.50546
31.8719	-12.0861	1.9474	31.9097	-6.87924	2.61924	31.8803	1.46435	2.4269	31.8912	-8.27582	1.25588	31.9346	-14.7538	1.30139
31.9718	-13.0998	2.68833	32.0098	-8.24661	3.05985	31.9803	1.27906	2.34604	31.9912	-8.02679	1.66538	32.0347	-14.9298	2.14331
32.0718	-12.9871	2.94947	32.1098	-7.92691	2.66515	32.0802	1.38244	1.45665	32.0912	-7.9032	2.3005	32.1348	-15.139	2.60687
32.1717	-12.7068	2.44082	32.2098	-7.70178	1.97775	32.1802	0.399282	2.52131	32.1912	-8.12087	2.00908	32.2349	-14.7181	2.05102
32.2716	-13.6939	1.81171	32.3098	-7.53495	2.2419	32.2802	1.24425	1.79997	32.2912	-8.92703	1.48196	32.335	-16.0717	1.81985
32.3715	-14.9182	2.13049	32.4099	-6.94928	3.19272	32.3802	1.04732	1.73041	32.3912	-8.26105	2.07362	32.4351	-16.2607	1.6525
32.4714	-14.4351	3.13163	32.5099	-6.75719	2.3197	32.4801	1.12419	1.22174	32.4912	-8.47764	3.38427	32.5352	-15.0008	1.95907
32.5713	-14.1437	3.28097	32.6099	-7.39648	1.7565	32.5801	1.01731	0.985604	32.5912	-9.72628	2.71558	32.6353	-14.9826	2.2979
32.6712	-14.6576	2.3286	32.71	-7.82235	2.41239	32.6801	0.413598	1.1388	32.6912	-10.456	1.651	32.7354	-15.2852	1.78679
32.7711	-14.7118	2.02122	32.81	-8.67658	2.19492	32.7801	-0.8352	0.945671	32.7912	-11.2627	1.96672	32.8356	-15.7875	2.2827
32.8711	-15.1316	1.84755	32.91	-9.43365	1.66169	32.8801	0.423736	1.5861	32.8912	-10.2088	1.89942	32.9357	-15.627	3.20193
32.971	-15.0824	1.72708	33.0101	-9.24514	1.86417	32.98	1.22479	1.09116	32.9913	-10.2237	0.712193	33.0358	-14.7146	2.69287
33.0709	-14.254	2.35652	33.1101	-8.45376	2.20274	33.08	1.12996	1.39879	33.0913	-10.8753	0.759188	33.1359	-14.424	2.57002
33.1708	-14.2573	1.91234	33.2101	-8.05949	1.90766	33.18	-0.130995	2.4248	33.1913	-9.59881	1.26093	33.236	-14.914	2.74417
33.2707	-14.6387	1.39636	33.3102	-8.51214	2.18528	33.28	-0.307687	1.36794	33.2913	-10.3208	1.49832	33.3361	-15.1125	2.54732
33.3706	-14.7239	1.35342	33.4102	-7.16759	1.84089	33.3776	-0.816708	1.6082	33.3913	-10.5244	1.67691	33.4362	-15.0828	2.31558
33.4705	-15.3421	1.95453	33.5102	-7.29624	1.60981	33.4776	-0.401856	2.11219	33.4913	-10.6671	2.39332	33.5363	-15.4193	2.4869
33.5704	-15.3551	2.90267	33.6102	-7.91413	3.52544	33.5776	0.492569	2.67427	33.5913	-11.3698	1.80115	33.6364	-15.2088	2.69811
33.6703	-15.4531	3.10642	33.7103	-8.35742	3.29807	33.6776	-0.165614	3.09833	33.6913	-11.0826	1.36693	33.7365	-14.8336	2.76868
33.7703	-15.4606	3.99025	33.8103	-8.4126	3.57107	33.7776	-0.324729	2.66706	33.7913	-11.1194	1.32194	33.8366	-15.7731	2.41626
33.8702	-14.6413	4.01593	33.9103	-7.75761	3.52169	33.8775	1.02982	2.9519	33.8913	-11.1622	1.10309	33.9368	-16.9968	2.15735
33.9701	-14.0088	2.9917	34.0104	-8.62377	2.18637	33.9775	1.25211	2.38914	33.9913	-10.2278	1.34576	34.0369	-16.0406	1.85949
34.07	-14.9734	2.57997	34.1104	-8.4917	1.71648	34.0775	0.185118	2.51085	34.0914	-9.84122	1.53868	34.137	-15.9758	2.0754
34.1699	-15.7962	1.91844	34.2104	-7.80425	1.40079	34.1775	0.797395	1.66002	34.1914	-10.2241	1.36062	34.2371	-16.0645	1.93692
34.2698	-14.8277	1.95739	34.3105	-7.84444	2.09841	34.2775	1.54139	1.42282	34.2914	-10.4079	1.57075	34.3372	-15.4774	1.91329
34.3697	-14.2722	2.02591	34.4105	-9.00215	1.96388	34.3774	0.450672	2.15416	34.3914	-10.79	1.8458	34.4373	-15.0319	1.64812
34.4696	-14.4987	1.08323	34.5105	-7.87619	1.85241	34.4774	-0.668169	2.64254	34.4914	-11.4144	2.17894	34.5374	-13.9739	1.82805
34.5696	-14.5515	1.46788	34.6106	-5.76416	1.83824	34.5774	-0.974154	2.04174	34.5914	-11.9384	2.39052	34.6375	-13.6054	3.07075
34.6695	-14.6358	2.14549	34.7106	-6.72192	2.23039	34.6774	0.723453	1.52034	34.6914	-12.3833	1.20369	34.7376	-14.3498	2.23065
34.7694	-13.9806	2.3283	34.8106	-7.66264	2.85492	34.7773	1.00683	1.41969	34.7914	-12.2289	1.09891	34.8377	-14.6678	2.27391
34.8693	-13.4478	2.38143	34.9106	-8.53771	3.09578	34.8773	-0.00605762	1.98042	34.8914	-12.8198	0.984442	34.9378	-14.7143	2.54826
34.9692	-14.538	2.03116	35.0107	-8.76505	2.35692	34.9773	-0.586537	2.44817	34.9914	-12.4874	0.937396	35.038	-14.313	2.17826
35.0691	-15.2715	1.62118	35.1107	-9.19413	1.79131	35.0773	-1.17856	2.16403	35.0914	-12.524	2.82294	35.1381	-13.4166	2.54117
35.169	-15.0211	1.32774	35.2107	-8.82533	2.04618	35.1773	0.620483	2.05693	35.1914	-13.6288	2.77821	35.2382	-12.5665	2.49347
35.2689	-14.9753	1.41933	35.3108	-8.27244	1.987	35.2772	1.58622	1.98812	35.2915	-13.0549	1.29626	35.3383	-13.0848	3.54655
35.3689	-14.9962	0.927979	35.4108	-8.29731	1.80507	35.3772	-0.358713	1.39747	35.3915	-12.5878	0.589204	35.4384	-12.7418	2.92811
35.4688	-15.0379	1.12877	35.5108	-7.93927	1.89385	35.4772	0.586386	1.37313	35.4915	-12.8358	0.892526	35.5385	-11.5572	2.31344
35.5687	-15.1299	1.57113	35.6109	-8.60194	2.45595	35.5772	0.16932	2.21212	35.5915	-12.6442	1.89779	35.6386	-9.07455	1.68452
35.6686	-15.5816	1.26568	35.7109	-9.32538	2.11775	35.6771	-0.741317	2.30736	35.6915	-11.8414	1.94643	35.7387	-6.97902	1.0034
35.7685	-16.2477	1.63749	35.8109	-8.62597	1.88629	35.7771	-0.822732	2.08959	35.7915	-11.5868	2.16447	35.8388	-7.08492	2.25361
35.8684	-15.7021	1.92401	35.911	-8.79646	2.25875	35.8771	0.422842	3.19857	35.8915	-12.6891	1.79757	35.9389	-6.24746	2.54241
35.9683	-15.0362	2.20617	36.011	-9.79469	1.6682	35.9771	0.807335	3.27873	35.9915	-14.2857	1.72236	36.039	-5.50662	2.48786
36.0682	-14.3891	1.74733	36.111	-9.84907	2.29794	36.0771	-0.162092	2.27261	36.0915	-13.9813	2.6815	36.1392	-3.94554	1.93166
36.1682	-14.4045	1.41683	36.2111	-10.2299	3.24231	36.177	-0.149557	2.92566	36.1915	-12.0893	2.43068	36.2393	-1.12183	0.928112
36.2681	-15.6877	1.54489	36.3111	-11.3275	2.2836	36.277	-0.507058	3.44012	36.2915	-12.3521	2.20818	36.3394	2.41577	1.50917
36.368	-15.8252	1.2442	36.4111	-11.177	2.18285	36.377	-0.836711	3.29046	36.3915	-13.7117	3.13444	36.4395	3.86149	2.51644
36.4679	-15.1147	1.72741	36.5111	-9.73068	2.74175	36.477	-0.523123	2.54628	36.4916	-13.44	2.52181	36.5396	4.97018	3.1027
36.5678	-14.9768	1.80644	36.6112	-9.66552	2.18316	36.577	-0.793051	1.701	36.5916	-13.0148	1.57486	36.6397	8.77311	3.65575
36.6677	-15.1156	1.24231	36.7112	-10.8859	2.58035	36.6769	-0.765761	1.33114	36.6916	-12.9153	2.00899	36.7398	15.0027	4.02857
36.7676	-15.3916	0.985418	36.8112	-12.0445	2.61581	36.7769	-0.736618	2.55161	36.7916	-11.9315	1.38866	36.8399	20.218	3.80225
36.8675	-15.6166	1.56076	36.9113	-11.6529	2.5392	36.8769	-0.747727	3.84758	36.8916	-11.882	0.809325
36.9675	-15.765	2.54027	37.0113	-10.5712	2.41187	36.9769	-0.935804	2.21588	36.9916	-13.0408	1.2143
37.0674	-15.5811	2.68985	37.1113	-11.2043	2.65481	37.0768	-0.101222	2.38112	37.0916	-13.4398	1.89133
37.1673	-15.9016	2.41551	37.2114	-11.1575	2.02776	37.1768	0.0507315	2.70387	37.1916	-13.6125	1.7973
37.2672	-16.1131	1.60956	37.3114	-10.9656	1.37311	37.2768	0.466048	3.00215	37.2916	-13.7717	1.71601
37.3671	-16.1155	1.32125	37.4114	-11.9103	2.60245	37.3768	-0.671396	1.84348	37.3916	-13.8428	1.33546
37.467	-16.2131	0.962647	37.5115	-10.2863	2.73765	37.4768	-1.42663	2.53166	37.4916	-13.6096	1.65095
37.5669	-15.8023	0.465679	37.6115	-10.4731	2.29132	37.5767	-1.41382	2.7049	37.5916	-13.5513	1.77272
37.6668	-15.9723	0.795572	37.7115	-12.394	2.49065	37.6767	0.448574	2.61132	37.6917	-13.2049	0.776658
37.7668	-15.8788	1.77338	37.8115	-12.2853	2.41985	37.7767	0.163495	2.75717	37.7917	-13.4317	1.52773
37.8667	-15.0766	2.2162	37.9116	-11.417	2.70862	37.8767	-1.29115	1.88324	37.8917	-14.6641	2.32641
37.9666	-14.7752	1.78336	38.0116	-10.1859	2.79842	37.9767	-2.28997	1.76611	37.9917	-14.5717	1.24435
38.0665	-14.9456	1.98518	38.1116	-10.6917	2.49781	38.0766	-2.21416	2.10811	38.0917	-14.0986	1.56436
38.1664	-15.3232	2.61145	38.2117	-12.3752	2.09013	38.1766	-1.88989	2.55055	38.1917	-14.1519	1.52863
38.2663	-15.6287	1.73054	38.3117	-12.6226	2.02818	38.2766	-0.944186	3.11303	38.2917	-14.0755	1.02712
38.3662	-16.0321	1.48262	38.4117	-12.7262	2.45898	38.3766	-1.17801	2.45016	38.3917	-14.356	1.43194
38.4661	-16.0432	1.13326	38.5118	-12.2793	2.72015	38.4765	-1.37604	3.42682	38.4917	-15.4324	0.891988
38.5661	-14.9907	1.12651	38.6118	-10.6462	2.6728	38.5765	-0.743584	3.62808	38.5917	-15.1077	0.718789
38.666	-14.3719	2.43258	38.7118	-10.7083	2.11416	38.6765	-1.16722	3.24551	38.6917	-14.1958	1.66018
38.7659	-14.941	2.5599	38.8119	-12.7572	1.84573	38.7765	-2.33251	2.16666	38.7917	-13.9034	1.67748
38.8658	-15.6399	1.82752	38.9119	-13.8263	2.6862	38.8765	-2.93824	1.50504	38.8918	-14.1077	2.07517
38.9657	-15.7163	1.23158	39.0119	-13.0546	3.57004	38.9764	-0.933271	2.14407	38.9918	-15.0402	2.6782
39.0656	-15.2614	1.24826	39.1119	-11.5468	2.97736	39.0764	0.297118	1.43352	39.0918	-14.9388	2.23707
39.1655	-14.8279	1.42786	39.212	-10.3573	2.88386	39.1764	-1.90012	2.73519	39.1918	-14.3581	1.19233
39.2654	-14.5032	2.24013	39.312	-10.5527	3.03327	39.2764	-1.42474	4.00818	39.2918	-14.4835	0.902284
39.3653	-14.6223	1.63115	39.412	-11.0491	2.31726	39.3763	-1.15544	2.25842	39.3918	-14.587	1.02485
39.4653	-15.1881	0.499565	39.5121	-11.3919	2.65062	39.4763	-1.3145	1.75026	39.4918	-14.5465	1.3625
39.5652	-14.8946	0.625099	39.6121	-11.2741	2.22643	39.5763	-0.470786	2.40026	39.5918	-14.9508	2.23758
39.6651	-14.342	1.04174	39.7121	-11.3456	1.1527	39.6738	-1.53006	2.87216	39.6918	-15.0656	2.74753
39.765	-14.1927	2.41394	39.8122	-12.033	1.55924	39.7738	-1.75506	2.95908	39.7918	-15.224	2.04557
39.8649	-14.7343	2.61125	39.9122	-11.6516	1.89081	39.8738	-2.04393	2.99067	39.8918	-15.3078	1.54813
			40.0122	-11.3266	2.15403	39.9738	-1.53549	3.04928	39.9918	-14.8598	1.77829
			40.1123	-12.1011	1.97196	40.0738	-0.270873	2.0189	40.0919	-14.3448	2.18398
			40.2123	-11.9161	1.65203	40.1737	-0.090158	1.51007	40.1919	-14.3167	2.05992
			40.3123	-11.0909	2.04536	40.2737	-1.16299	2.32347	40.2919	-15.2325	1.99306
			40.4124	-11.4391	2.01655	40.3737	-1.55876	2.84019	40.3919	-15.3938	1.66134
			40.5124	-12.5596	1.14427	40.4737	-1.6949	3.01841	40.4919	-14.4871	1.89604
			40.6124	-11.1439	1.19587	40.5736	-2.39942	2.93513	40.5919	-13.7338	2.25351
			40.7124	-11.2155	1.89904	40.6736	-2.46439	2.21726	40.6919	-14.5535	1.05863
			40.8125	-12.35	2.0928	40.7736	-1.57915	1.83043	40.7919	-15.4523	1.16894
			40.9125	-11.07	2.40715	40.8736	-1.59663	2.68658	40.8919	-14.3951	1.60148
			41.0125	-10.1432	2.0192	40.9736	-1.28411	3.21836	40.9919	-13.9478	2.24384
			41.1126	-10.4066	1.50808	41.0735	-0.334219	2.78784	41.0919	-14.4654	1.94816
			41.2126	-11.576	1.6094	41.1735	-1.85593	2.75022	41.1919	-14.0984	0.697586
			41.3126	-12.4255	2.19385	41.2735	-2.34953	3.00573	41.292	-13.7053	0.724901
			41.4127	-12.4538	2.46782	41.3735	-1.29429	2.45995	41.392	-13.5897	1.71588
			41.5127	-11.6863	1.86006	41.4735	-1.43831	1.50409	41.492	-14.1256	1.70303
			41.6127	-11.5873	1.63877	41.5734	-1.48987	1.5693	41.592	-14.9969	2.82856
			41.7128	-10.7469	1.8613	41.6734	-0.445684	1.84785	41.692	-15.685	2.69855
			41.8128	-10.0879	2.22466	41.7734	0.272696	2.69914	41.792	-15.8167	1.19951
			41.9128	-11.0288	2.97202	41.8734	-0.585299	3.16824	41.892	-15.5861	0.499822
			42.0128	-11.4772	2.63548	41.9733	-1.40079	3.69344	41.992	-14.8218	1.93776
			42.1129	-11.4196	1.83537	42.0733	-0.663748	2.31799	42.092	-14.4367	2.67501
			42.2129	-11.2367	2.0991	42.1733	-0.246033	0.957508	42.192	-15.0017	2.15928
			42.3129	-11.4701	3.05111	42.2733	-0.108879	1.53722	42.292	-15.2664	2.3449
			42.413	-10.6844	2.23548	42.3733	-0.702686	1.76783	42.392	-14.9705	1.61643
			42.513	-10.184	1.20979	42.4732	-1.25615	2.16015
			42.613	-10.622	1.46963	42.5732	-2.28967	2.99149
			42.7131	-10.3317	1.79512	42.6732	-1.86498	2.96591
			42.8131	-10.8329	1.48734	42.7732	-0.571682	2.55709
			42.9131	-11.0023	1.11331	42.8731	-0.526645	1.78046
			43.0132	-10.67	1.5483	42.9731	-0.430354	2.16576
			43.1132	-11.1091	2.09189	43.0731	-1.25719	2.75127
			43.2132	-10.9614	2.45005	43.1731	-1.17735	2.22
			43.3132	-10.9926	1.98874	43.2731	0.391938	2.11476
			43.4133	-11.8961	1.50063	43.373	0.354437	2.6982
			43.5133	-12.0102	2.42013	43.473	-1.14687	2.0189
			43.6133	-11.5263	3.91655	43.573	-1.92976	1.947
			43.7134	-10.6781	3.36118	43.673	-1.6192	1.65413
			43.8134	-10.4947	2.44299	43.773	-0.876131	1.54605
			43.9134	-11.5653	2.0967	43.8729	-0.748029	1.11213
			44.0135	-12.5409	2.59139	43.9729	-1.03809	0.771581
			44.1135	-12.149	2.85319	44.0729	-1.04303	1.13723
						44.1729	-0.709399	1.47461
						44.2728	-1.11659	1.21482
						44.3728	-0.228239	1.14941
						44.4728	-0.309126	1.87647
						44.5728	-1.93162	1.89468
						44.6728	-1.71332	1.09926
						44.7727	-1.36723	0.917622
						44.8727	-1.24609	2.11694
						44.9727	-1.57555	2.80649
						45.0727	-1.24996	1.66268
						45.1727	-1.30835	0.561125
						45.2726	-1.92599	0.682115
						45.3726	-2.77802	1.6688
						45.4726	-2.81552	2.93531
						45.5726	-1.93472	2.92479
						45.6725	-1.53181	2.42089
						45.7725	-0.493232	1.58328
						45.8725	-0.692745	1.00208
						45.9725	-0.831351	1.14022
						46.0725	-0.857915	1.21571
						46.1724	-1.41899	2.09815
						46.2724	-0.833498	2.75845
						46.3724	-0.243005	3.35121
						46.4724	-0.93299	3.25935
						46.5723	-0.935718	2.74719
						46.6723	-0.0238298	1.77635
						46.7723	-0.82568	1.18966
						46.8723	-0.895621	1.58394
						46.9723	0.178967	2.01483
						47.0722	-0.75076	1.64438
						47.1722	-1.0327	1.99361
						47.2722	-0.879559	2.45642
						47.3722	-0.803875	3.64758
						47.4722	-0.212185	4.39929
						47.5721	-0.331675	4.3112
						47.671	-1.53663	4.05903
						47.771	-0.575028	2.3429
						47.871	-0.676142	1.94198
						47.9709	-0.789357	1.82653
						48.0709	-0.914594	2.00708
						48.1709	-1.03142	2.26018
						48.2709	-1.93791	2.30315
						48.3709	-2.15737	1.18511
						48.4708	-1.47271	2.02069
						48.5708	-1.98969	3.21969
						48.6708	-1.80451	3.1499
						48.7708	-1.28256	2.40686
						48.8707	-1.22839	1.99663
						48.9707	-1.6862	2.09479
						49.0707	-0.737048	1.62003
						49.1707	-1.10075	1.24213
						49.2707	-1.92577	2.51821
						49.3706	-1.91172	2.72209
						49.4706	-1.11412	2.39796
						49.5706	-0.321735	2.99103
						49.6706	-0.17353	2.88976
						49.7705	-0.289158	2.27787
						49.8705	-0.0203757	2.59668
						49.9705	-0.504604	3.42419
						50.0705	-0.506504	2.24495
						50.1705	-0.827632	1.66777
						50.2704	-1.26921	1.87786
						50.3704	-0.471279	0.843699
						50.4704	0.388915	1.07941
						50.5704	-0.316833	1.4156
						50.6704	-0.47398	2.12335
						50.7703	0.0525759	1.98927
						50.8703	-0.346522	1.6951
						50.9703	-0.976684	2.12372
						51.0703	-0.929495	1.88809
						51.1702	-1.29791	1.86695
						51.2702	-0.814544	2.2622
						51.3702	-1.07101	1.47725
						51.4702	-2.50113	2.05349
						51.5702	-2.13221	1.61497
						51.6701	-1.60504	1.83057
						51.7701	-1.66588	1.3727
						51.8701	-1.64154	1.99169
						51.9701	-2.03769	1.66532
						52.07	-2.03999	1.31187
						52.17	-1.49415	2.09311
						52.27	-1.35483	2.03795
						52.37	-1.64941	1.24613
50% αE254E
MT1			MT2			MT3			MT4			MT5
Distance [µm]	Intensity EB3-GFP [a.u.]	Intensity GMPCPP seed [a.u.]	Distance [µm]	Intensity EB3-GFP [a.u.]	Intensity GMPCPP seed [a.u.]	Distance [µm]	Intensity EB3-GFP [a.u.]	Intensity GMPCPP seed [a.u.]	Distance [µm]	Intensity EB3-GFP [a.u.]	Intensity GMPCPP seed [a.u.]	Distance [µm]	Intensity EB3-GFP [a.u.]	Intensity GMPCPP seed [a.u.]
0	-5.98648	0.334202	0	-14.3894	1.09771	0	13.7452	1.62561	0	-7.81651	2.6251	0	-7.68096	2.28313
0.100091	-6.57295	0.917201	0.100086	-14.4819	1.34565	0.100113	11.9613	1.66939	0.0999585	-7.74823	1.87509	0.0999002	-6.35585	1.86097
0.200182	-8.53978	1.62354	0.200171	-13.8701	0.0671259	0.200226	11.1983	2.34207	0.199917	-6.9954	1.55303	0.1998	-5.03233	2.31468
0.300272	-7.39086	1.69005	0.300257	-12.9086	1.46486	0.300339	10.8021	1.09719	0.299876	-7.00805	2.70976	0.299701	-4.07629	1.19989
0.400363	-5.70289	1.23191	0.400342	-9.98384	3.65179	0.400451	11.6751	1.39203	0.399834	-6.71931	2.22876	0.399601	-3.90368	1.18014
0.500454	-3.85036	1.20117	0.500428	0.60712	2.20588	0.500564	11.9551	1.70509	0.499793	-5.9272	1.37688	0.499501	-2.25538	2.40566
0.600545	-1.38359	0.824118	0.600513	21.1221	1.81152	0.600677	12.9247	0.940957	0.599751	-3.29743	2.94892	0.599401	1.4008	2.88796
0.700636	7.72687	0.818742	0.700599	49.6331	1.72291	0.70079	14.5401	0.00520185	0.69971	0.227552	2.56047	0.699301	10.2627	2.38859
0.800726	30.2015	1.41723	0.800685	71.1778	1.55025	0.800903	14.8213	1.003	0.799668	6.79399	1.45688	0.799202	21.713	1.97558
0.900817	63.4617	2.63826	0.90077	77.054	0.680407	0.901016	12.3821	1.2255	0.899627	17.566	1.54873	0.899102	38.9902	3.06194
1.00091	101.54	2.4	1.00086	80.4516	1.85997	1.00113	12.8827	1.1091	0.999585	39.3	2.86555	0.999002	57.9924	2.74796
1.101	129.358	1.08842	1.10094	80.0508	2.58848	1.10124	15.312	1.02571	1.09954	64.9176	4.27212	1.0989	78.7352	2.07063
1.20109	148.288	1.30061	1.20103	79.7402	1.0423	1.20135	19.4765	0.714023	1.1995	86.8037	3.27643	1.1988	94.2018	1.92894
1.30118	166.901	2.11308	1.30111	88.0587	0.836441	1.30147	26.9481	0.1726	1.29946	99.1468	2.62927	1.2987	101.432	1.50471
1.40127	180.921	3.35956	1.4012	108.734	1.35234	1.40158	33.8052	0.398413	1.39942	106.715	3.16623	1.3986	107.063	1.85236
1.50136	191.208	1.49369	1.50128	121.887	1.67536	1.50169	41.009	0.882856	1.49938	111.663	2.60106	1.4985	107.886	2.05291
1.60145	196.382	2.19296	1.60137	133.766	1.41278	1.60181	50.7306	0.649034	1.59934	115.419	1.72541	1.5984	116.21	2.60264
1.70154	193.17	2.21784	1.70145	139.796	0.946735	1.70192	62.45	1.03554	1.69929	116.443	2.55074	1.6983	125.66	1.83502
1.80163	188.005	2.79069	1.80154	140.368	1.63175	1.80203	72.1485	1.11476	1.79925	115.102	2.726	1.7982	133.37	2.65559
1.90172	183.742	1.94549	1.90163	143.793	3.86603	1.90214	89.4012	0.791497	1.89921	112.902	1.84983	1.8981	136.028	3.56076
2.00182	178.174	1.45726	2.00171	150.277	1.95008	2.00226	105.355	1.73846	1.99917	111.704	2.30592	1.998	136.291	2.77427
2.10191	170.143	1.07945	2.1018	143.703	2.60602	2.10237	111.791	1.89719	2.09913	114.578	2.07548	2.0979	132.518	2.05428
2.202	165.489	1.52925	2.20188	136.969	1.51402	2.20248	126.361	1.21487	2.19909	114.541	1.34586	2.19779	131.196	2.61443
2.30209	164.533	1.50866	2.30197	136.246	1.11808	2.3026	136.706	1.08592	2.29905	114.462	2.2407	2.29769	128.298	2.44336
2.40218	164.223	2.46006	2.40205	138.256	1.46327	2.40271	148.663	2.37287	2.399	117.18	2.64889	2.39759	125.092	1.28236
2.50227	160.354	2.23775	2.50214	141.39	0.844028	2.50282	154.061	3.04946	2.49896	123.088	3.42853	2.49749	122.703	2.30968
2.60236	152.584	1.78399	2.60222	150.585	1.83557	2.60293	152.094	1.59621	2.59892	121.722	2.41989	2.59739	131.693	4.48628
2.70245	140.894	3.03645	2.70231	163.769	1.8669	2.70305	161.206	1.46671	2.69888	119.112	2.05258	2.69729	141.557	3.1759
2.80254	136.015	2.25706	2.8024	167.082	1.38853	2.80316	175.401	2.57945	2.79884	122.34	1.74819	2.7972	152.831	2.33417
2.90263	136.511	2.7691	2.90248	170.449	1.43701	2.90327	186.092	2.20166	2.8988	121.736	2.0714	2.8971	164.758	3.12756
3.00272	139.263	3.17418	3.00257	178.947	2.37883	3.00339	189.566	1.48784	2.99876	122.149	2.47613	2.997	173.551	3.28803
3.10281	137.937	4.59179	3.10265	183.425	1.2487	3.1035	189.725	1.85118	3.09871	127.508	2.33339	3.0969	177.781	3.6918
3.20291	131.55	2.96153	3.20274	189.344	0.924211	3.20361	183.811	1.46403	3.19867	134.747	2.50402	3.1968	177.277	2.63806
3.303	126.191	3.12352	3.30282	179.215	1.28395	3.30372	188.475	1.89169	3.29863	131.473	3.24745	3.2967	178.078	3.66494
3.40307	119.998	4.16104	3.40291	167.536	0.626867	3.40384	192.887	1.83427	3.39859	137.176	2.54738	3.3966	181.771	3.8684
3.50316	118.462	4.48944	3.503	154.573	1.74888	3.50395	187.786	0.963565	3.49855	152.397	2.34087	3.4965	187.163	2.77131
3.60326	121.318	4.81571	3.60308	155.852	1.22911	3.60406	182.013	0.76878	3.59851	157.282	2.13161	3.5964	186.434	3.20737
3.70335	125.256	7.39063	3.70317	160.906	0.0121248	3.70418	177.387	0.966045	3.69847	153.07	1.46856	3.6963	183.159	2.58285
3.80344	125.63	9.94583	3.80325	168.223	1.34334	3.80429	179.853	0.930467	3.79842	150.732	2.03138	3.7962	185.181	2.08157
3.90353	123.612	13.5899	3.90334	182.742	2.32917	3.90334	175.582	1.53797	3.89838	158.598	1.45169	3.8961	182.219	2.47209
4.00362	120.651	21.728	4.00342	183.838	3.45118	4.00345	171.621	1.09109	3.99834	163.791	2.17904	3.996	182.165	3.54108
4.10371	115.92	30.2928	4.10351	193.183	2.91176	4.10357	170.135	1.27722	4.0983	167.666	2.23453	4.0959	180.721	2.42894
4.2038	104.083	43.5968	4.20359	199.796	2.86026	4.20368	163.207	1.76849	4.19826	175.194	2.36843	4.1958	178.762	2.91774
4.30389	81.0184	60.5032	4.30368	201.278	2.71198	4.30379	162.215	1.24224	4.29822	181.734	2.65689	4.2957	186.353	3.92695
4.40398	51.6036	76.7334	4.40376	203.608	5.52099	4.40391	159.343	0.944725	4.39818	181.532	2.75347	4.3956	178.468	4.20853
4.50407	29.9181	85.1017	4.50385	204.81	6.68669	4.50402	153.634	2.11403	4.49807	181.434	3.43864	4.49539	167.38	3.32017
4.60416	19.0542	90.507	4.60393	204.265	6.85231	4.60413	147.36	1.86812	4.59803	179.569	2.06022	4.59529	163.526	3.55478
4.70425	12.4303	99.9352	4.70402	201.916	9.7284	4.70424	146.089	1.4279	4.69799	178.081	1.6162	4.69519	166.443	2.39237
4.80434	7.41734	103.249	4.80411	202.309	10.2653	4.80436	144.205	1.24806	4.79795	170.384	1.82664	4.79509	162.45	4.03363
4.90444	3.69867	104.544	4.90419	208.874	15.5351	4.90447	146.357	1.4488	4.89791	173.36	2.34743	4.89499	156.196	3.21647
5.00453	2.25183	105.416	5.00428	204.189	18.4708	5.00458	150.177	1.68357	4.99787	169.922	2.57036	4.9949	157.405	3.49667
5.10462	0.20115	105.853	5.10436	201.435	24.39	5.1047	149.431	2.01585	5.09783	174.516	3.37444	5.0948	156.756	4.16581
5.20471	-0.692701	103.88	5.20445	192.886	32.464	5.20481	147.326	1.569	5.19778	174.979	2.32477	5.1947	161.913	3.40986
5.3048	-0.395098	98.8638	5.30453	171.139	42.6617	5.30492	145.428	2.56609	5.29774	179.111	2.25112	5.2946	168.371	3.61812
5.40489	-0.360697	96.3789	5.40462	130.506	56.204	5.40503	145.4	1.75374	5.3977	178.29	2.44483	5.3945	171.14	3.80851
5.50498	-2.50227	89.1043	5.5047	93.0651	70.7798	5.50515	146.365	1.93951	5.49766	173.842	3.25049	5.4944	172.284	3.18804
5.60507	-4.01253	84.0631	5.60479	69.56	78.7741	5.60526	146.836	2.22033	5.59762	169.766	2.11482	5.5943	175.527	4.05454
5.70516	-5.31641	82.6555	5.70488	48.5188	85.5378	5.70537	143.074	2.19966	5.69758	165.947	2.81771	5.6942	179.446	5.48369
5.80525	-5.46953	84.0484	5.80496	36.6178	89.6388	5.80549	132.447	3.91296	5.79754	155.04	2.83605	5.7941	174.905	4.62306
5.90534	-6.94906	85.3377	5.90505	27.3	93.1426	5.9056	130.062	3.43068	5.89749	149.976	2.49257	5.894	166.67	5.84919
6.00543	-7.96571	84.6498	6.00513	19.7912	94.8265	6.00571	122.424	2.36715	5.99745	149.654	2.5075	5.9939	171.408	6.93865
6.10552	-7.83458	85.9866	6.10522	15.5515	100.355	6.10582	121.276	1.70918	6.09741	163.01	2.97915	6.0938	165.5	7.79602
6.20562	-8.09684	86.0865	6.2053	9.47555	107.682	6.20594	116.728	3.72984	6.19737	173.624	3.55139	6.1937	164.308	8.94104
6.30571	-8.15801	85.0285	6.30539	5.99397	109.675	6.30605	116.881	4.51218	6.29733	186.92	3.21253	6.2936	163.449	9.61553
6.4058	-7.61064	89.5403	6.40547	2.82128	111.144	6.40616	110.177	3.68082	6.39729	198.619	1.95401	6.3935	154.246	14.2452
6.50589	-6.63039	91.5884	6.50556	0.674707	108.369	6.50628	111.346	4.9401	6.49725	193.203	2.36968	6.4934	139.067	19.9042
6.60598	-6.85757	95.9017	6.60565	-0.966719	107.774	6.60639	109.378	6.07817	6.5972	191.305	4.79132	6.5933	106.571	29.3251
6.70607	-8.3851	95.5827	6.70573	-2.86325	107.687	6.7065	105.497	7.21157	6.69716	182.777	4.09594	6.6932	71.8151	37.8485
6.80616	-8.75653	97.6027	6.80582	-5.27796	105.578	6.80662	103.718	10.2498	6.79712	181.951	2.90217	6.7931	43.0629	46.8839
6.90625	-7.2317	96.7575	6.9059	-6.83542	104.934	6.90673	95.3076	12.1326	6.89708	176.38	2.59084	6.893	26.1663	52.6042
7.00634	-6.93024	97.711	7.00599	-7.34985	104.081	7.00684	89.7689	18.5685	6.99704	174.015	3.24987	6.9929	18.3387	57.1528
7.10643	-7.83351	105.317	7.10607	-8.65939	106.315	7.10695	77.9838	30.291	7.097	160.417	4.30196	7.0928	15.6848	60.0355
7.20652	-6.38243	107.751	7.20616	-8.98643	104.984	7.20707	66.2093	43.858	7.19695	156.561	4.25745	7.1927	12.3165	66.876
7.30661	-7.07253	107.068	7.30624	-9.36769	100.834	7.30718	41.9195	55.3648	7.29691	154.647	3.4317	7.2926	8.0446	70.8034
7.4067	-8.30192	108.025	7.40633	-9.32948	95.4156	7.40729	21.8973	64.8887	7.39687	152.909	3.73893	7.3925	6.74578	72.7919
7.5068	-8.93758	106.259	7.50642	-9.23792	95.5016	7.50741	6.41295	71.0313	7.49683	149.388	4.19179	7.4924	6.39297	67.7055
7.60689	-9.57878	107.088	7.6065	-9.2547	97.4991	7.60752	0.612688	73.3901	7.59679	147.677	4.53592	7.5923	4.81653	69.1091
7.70698	-9.67888	106.074	7.70659	-9.16286	103.48	7.70763	0.783672	72.7738	7.69675	150.898	4.00631	7.6922	4.38173	66.9206
7.80707	-9.06759	107.807	7.80667	-10.1295	109.321	7.80774	-4.60986	73.4376	7.79671	163.407	2.94588	7.7921	8.81328	60.6957
7.90716	-7.74607	98.2169	7.90676	-10.6739	112.124	7.90786	-5.90999	74.7156	7.89666	163.656	3.36339	7.892	18.092	49.622
8.00725	-6.72765	94.24	8.00684	-11.1677	117.995	8.00797	-5.58432	78.692	7.99662	159.691	3.82174	7.9919	34.9056	44.1325
8.10734	-7.29014	97.9634	8.10693	-12.4262	123.684	8.10808	-5.3152	80.7772	8.09658	161.409	4.06827	8.0918	62.3051	34.2836
8.20743	-6.58302	94.9765	8.20702	-12.3733	128.307	8.2082	-2.88787	78.8222	8.19654	157.343	4.24311	8.1917	93.0276	23.0643
8.30752	-4.72514	97.2538	8.3071	-12.1208	124.009	8.30831	-3.43702	81.2386	8.2965	155.17	6.24003	8.2916	111.462	14.9874
8.40761	-5.3774	98.5372	8.40719	-12.2533	125.091	8.40842	-3.25714	81.7851	8.39646	147.042	6.34858	8.3915	119.414	11.5139
8.5077	-2.67442	91.6631	8.50727	-12.5003	126.714	8.50853	-6.89857	83.8371	8.49642	156.346	4.79958	8.4914	127.806	7.41369
8.60779	-0.465904	88.3451	8.60736	-12.1008	120.134	8.60865	-6.49952	83.3429	8.59637	157.887	5.85476	8.5913	128.819	5.86976
8.70789	3.94157	80.5614	8.70744	-11.7207	111.613	8.70876	-8.04139	85.2675	8.69633	166.172	7.08067	8.6912	130.198	4.4128
8.80798	14.6323	66.4041	8.80753	-12.573	106.81	8.80856	-9.51829	91.9167	8.79629	168.36	7.9969	8.7911	131.293	4.12533
8.90807	37.182	48.8105	8.90761	-11.9413	102.313	8.90867	-9.26239	96.0919	8.89625	174.535	10.3523	8.891	136.019	5.29171
9.00816	71.042	37.697	9.0077	-11.6359	97.6278	9.00878	-11.3333	96.9684	8.99621	165.27	13.9433	8.9909	137.687	5.57615
9.10825	107.473	25.8951	9.10779	-11.13	90.0299	9.1089	-11.781	98.5282	9.09617	161.13	17.4049	9.0908	132.504	4.37995
9.20834	129.818	17.983	9.20787	-10.2537	94.6914	9.20901	-10.8791	98.4293	9.19613	146.179	24.6681	9.1907	136.171	2.94395
9.30843	151.229	12.8617	9.30796	-8.96712	95.2063	9.30912	-10.8756	93.1574	9.29608	120.254	36.8413	9.2906	143.295	2.60896
9.40852	165.008	9.33635	9.40804	-8.77486	94.1866	9.40923	-11.5771	90.8959	9.39604	82.1924	54.2539	9.3905	146.526	2.64573
9.50861	177.605	8.73559	9.50813	-8.65557	95.6085	9.50935	-10.8561	87.0791	9.496	47.7302	71.5609	9.4904	146.67	2.94548
9.6087	191.813	7.11893	9.60821	-4.67178	89.18	9.60946	-9.74586	86.6683	9.59596	24.5418	80.2085	9.5903	146.222	2.64757
9.70879	190.088	5.51738	9.7083	7.14676	76.6433	9.70957	-9.04519	83.8746	9.69592	13.1561	83.9301	9.69021	143.932	3.41351
9.80888	192.659	5.07898	9.80838	33.2296	62.0061	9.80969	-10.1571	86.7476	9.79588	6.8452	83.8283	9.7901	140.676	3.45014
9.90897	197.183	4.36959	9.90847	73.8844	46.2296	9.9098	-9.23071	87.6688	9.89584	3.05554	82.3326	9.89	138.284	4.24767
10.0091	201.192	4.18437	10.0086	117.357	30.8004	10.0099	-8.82842	91.3933	9.99579	0.307265	82.1216	9.9899	141.07	3.15484
10.1092	203.895	3.58703	10.1086	144.295	19.9112	10.11	-9.22747	93.0552	10.0958	-0.869372	81.4541	10.0898	138.534	2.9771
10.2092	203.526	3.60226	10.2087	160.937	13.8897	10.2101	-8.02024	93.2864	10.1957	-0.50326	84.3983	10.1897	138.727	2.37344
10.3093	199.513	4.4506	10.3088	173.077	9.65133	10.3103	-8.02247	93.6359	10.2957	0.4201	84.8593	10.2896	136.915	2.77727
10.4094	192.512	2.75107	10.4089	178.203	7.04936	10.4104	-6.93839	86.9535	10.3956	0.856444	87.4655	10.3895	131.995	3.1361
10.5095	194.492	2.39599	10.509	187.855	5.84561	10.5105	-6.00224	84.2717	10.4956	3.16134	87.5835	10.4894	128.833	2.41793
10.6096	188.89	4.03761	10.6091	200.715	4.96373	10.6106	-4.2813	88.6721	10.5955	3.68189	87.893	10.5893	124.869	3.30629
10.7097	179.488	4.08718	10.7092	206.533	3.70535	10.7107	-4.38474	92.0545	10.6955	6.22221	81.8463	10.6892	123.286	3.12588
10.8098	178.581	2.9456	10.8092	208.561	2.91376	10.8108	-3.20506	91.2006	10.7955	10.8995	79.3862	10.7891	124.141	2.91278
10.9099	178.964	4.93913	10.9093	202.042	4.35702	10.9109	-1.18225	92.6294	10.8954	9.51852	74.5881	10.889	118.632	2.12952
11.01	176.983	2.70379	11.0094	195.483	4.43531	11.011	-0.457175	89.9435	10.9954	5.55889	72.7493	10.9889	124.136	2.61054
11.1101	169.237	2.56211	11.1095	197.356	1.87965	11.1112	1.24616	90.6712	11.095	1.68905	73.8488	11.0888	118.235	3.05951
11.21	170.661	2.21553	11.2096	198.912	2.65893	11.2113	5.31245	85.6516	11.195	1.78317	74.1287	11.1887	115.89	3.2238
11.3101	164.057	1.57844	11.3097	201.008	3.52283	11.3114	14.0616	83.9426	11.295	1.18034	74.8513	11.2886	120.957	3.10085
11.4102	152.101	1.45962	11.4098	204.555	2.79937	11.4115	19.8264	82.3246	11.3949	4.09832	73.7854	11.3885	123.472	3.30699
11.5103	144.622	2.2703	11.5098	211.432	2.16931	11.5116	32.0816	72.1203	11.4949	11.3991	69.3053	11.4884	126.635	2.34689
11.6104	140.673	1.55207	11.6099	215.707	2.3272	11.6117	55.7626	59.0054	11.5948	20.7061	64.2542	11.5883	123.851	2.74703
11.7105	134.82	1.61516	11.71	215.787	2.94721	11.7118	88.9185	45.3452	11.6948	38.0832	52.6731	11.6882	119.883	2.38867
11.8106	129.715	2.75262	11.8101	205.416	3.44544	11.8119	122.422	32.4757	11.7947	70.7977	38.4979	11.7881	116.964	2.38134
11.9107	134.741	1.1882	11.9102	194.931	2.25314	11.9121	151.402	23.1785	11.8947	93.5048	27.3526	11.888	114.19	2.62135
12.0107	139.174	1.63396	12.0103	194.6	2.54808	12.0122	167.192	17.2996	11.9947	114.273	19.0812	11.9879	113.948	3.07979
12.1108	134.301	2.24899	12.1104	190.097	2.5399	12.1123	170.873	12.9973	12.0946	124.555	13.8343	12.0878	109.527	2.97263
12.2109	127.874	2.47133	12.2102	182.528	0.39532	12.2124	180.38	9.11403	12.1946	129.427	11.189	12.1877	109.232	2.50454
12.311	124.587	1.2287	12.3103	175.962	1.48525	12.3125	180.701	7.0551	12.2945	134.095	8.3946	12.2876	113.513	2.61425
12.4111	125.588	1.10187	12.4104	174.9	1.66287	12.4126	183.884	5.43561	12.3945	131.476	9.06403	12.3875	112.058	3.05089
12.5112	122.689	1.83296	12.5105	174.705	1.97466	12.5127	185.945	5.53892	12.4945	133.514	7.58584	12.4874	110.796	2.3986
12.6113	118.649	2.97461	12.6106	175.917	2.96451	12.6128	194.832	4.74115	12.5944	130.298	5.7612	12.5873	112.499	2.81218
12.7114	122.065	1.67184	12.7107	176.973	3.41147	12.713	197.533	2.65024	12.6944	136.72	3.92997	12.6872	112.173	3.0387
12.8115	124.794	1.6372	12.8108	171.883	1.41162	12.8131	197.89	3.80918	12.7943	142.086	3.80008	12.7871	117.177	2.48528
12.9116	127.433	2.23168	12.9108	170.575	1.7418	12.9132	198.746	2.36617	12.8943	140.922	4.91446	12.887	126.11	1.36024
13.0117	129.784	2.37256	13.0109	173.511	2.69295	13.0133	205.22	1.89263	12.9942	136.261	4.90913	12.9869	129.539	1.72291
13.1117	136.623	2.17904	13.111	173.423	2.32067	13.1134	215.443	1.76526	13.0942	137.941	3.96482	13.0868	138.699	2.63394
13.2118	141.812	2.51826	13.2111	173.176	2.18205	13.2135	232.855	1.85571	13.1942	129.901	4.14966	13.1867	145.864	2.99473
13.3119	149.912	2.4328	13.3112	177.158	2.64874	13.3136	267.066	2.25817	13.2941	128.795	3.31646	13.2866	148.364	3.27221
13.412	154.176	1.55446	13.4113	186.93	2.04383	13.4137	320.41	2.5946	13.3941	120.196	3.36718	13.3865	146.786	3.71484
13.5121	153.515	2.57078	13.5114	197.374	2.8398	13.5138	387.9	2.80132	13.494	118.349	3.50247	13.4864	151.475	2.92267
13.6122	163.171	2.68274	13.6114	201.095	2.80195	13.614	456.659	3.66448	13.594	118.102	3.89523	13.5863	152.458	2.3423
13.7123	157.285	2.43076	13.7115	201.41	2.11582	13.7141	499.718	3.44737	13.694	116.041	3.74771	13.6862	151.595	3.28688
13.8124	151.897	2.14802	13.8116	205.275	1.58227	13.8142	489.956	3.28837	13.7939	114.288	3.09237	13.7861	148.263	3.43046
13.9125	155.321	2.02386	13.9117	210.3	1.54113	13.9143	458.134	2.18661	13.8939	118.003	3.57213	13.886	142.512	3.23404
14.0126	156.216	2.06919	14.0118	213.631	1.66464	14.0144	405.697	2.55033	13.9938	118.026	2.98776	13.9859	141.663	4.37075
14.1127	157.611	3.66072	14.1119	211.096	0.986402	14.1145	320.286	2.56798	14.0938	119.36	3.15019	14.0858	140.022	3.20548
14.2127	160.874	2.42718	14.212	206.16	1.50373	14.2146	245.002	1.12515	14.1937	115.983	2.83408	14.1857	141.862	2.99289
14.3128	154.901	3.58484	14.312	197.089	2.30639	14.3147	195.534	1.25436	14.2937	116.923	3.58202	14.2856	140.572	3.34028
14.4129	159.466	2.85281	14.4121	190.009	2.52786	14.4149	175.106	1.53588	14.3937	122.679	3.16823	14.3855	137.644	2.54919
14.513	157.392	2.81817	14.5122	187.863	2.22889	14.515	161.617	1.34027	14.4936	117.512	2.47526	14.4854	131.017	2.18772
14.6131	164.675	1.68036	14.6123	187.983	2.13831	14.6151	158.638	0.916467	14.5936	120.808	2.6187	14.5853	116.147	2.45718
14.7132	172.767	1.34019	14.7124	184.706	2.61172	14.7152	156.309	0.52444	14.6935	118.419	2.61941	14.6852	117.635	2.75398
14.8133	171.711	2.61262	14.8125	180.39	3.09393	14.8153	156.598	1.33201	14.7935	117.008	3.50128	14.7851	118.735	2.45729
14.9134	177.714	2.67033	14.9126	179.631	2.22525	14.9154	154.957	0.909857	14.8935	122.777	2.77527	14.885	113.137	2.15276
15.0135	185.161	2.11303	15.0126	177.864	1.29082	15.0155	152.091	0.598216	14.9934	122.503	2.52988	14.9849	112.87	2.84034
15.1136	190.593	2.07574	15.1127	172.56	1.17845	15.1156	150.525	0.11606	15.0934	121.441	1.75499	15.0848	111.686	2.40779
15.2137	191.04	1.51069	15.2128	161.827	0.938048	15.2158	145.991	1.00278	15.1933	116.815	1.98677	15.1847	110.104	2.46946
15.3137	191.263	1.56534	15.3129	150.869	1.38849	15.3159	151.481	0.516303	15.2933	118.02	3.6833	15.2846	104.976	2.64722
15.4138	189.49	2.46345	15.413	144.925	2.1382	15.416	151.634	0.182346	15.3933	120.934	2.93352	15.3845	110.931	2.02245
15.5139	189.578	2.83685	15.5131	142.476	2.60978	15.5161	148.418	0.551408	15.4932	117.175	3.37435	15.4844	111.036	1.98344
15.614	191.343	1.77101	15.6132	144.243	1.47999	15.6162	147.88	1.24315	15.5932	122.599	3.27918	15.5843	114.229	1.24968
15.7141	193.729	1.013	15.7132	147.019	1.2958	15.7163	150.789	0.988427	15.6931	123.449	2.62869	15.6842	113.688	2.01372
15.8142	192.948	0.677765	15.8133	150.85	1.67622	15.8164	152.244	0.423271	15.7931	120.898	2.84805	15.7841	112.2	3.84356
15.9143	192.463	1.19717	15.9134	155.18	2.12833	15.9166	149.715	0.403725	15.893	124.449	1.93861	15.884	110.552	3.40741
16.0144	184.475	2.30482	16.0135	156.723	1.87498	16.0167	147.403	1.02268	15.993	120.768	2.2086	15.9839	105.179	3.34499
16.1145	188.498	2.6031	16.1136	162.603	1.38555	16.1168	148.865	0.679732	16.093	116.334	2.22147	16.0838	104.119	4.14475
16.2146	185.355	2.04643	16.2137	170.517	0.646695	16.2169	153.106	0.275891	16.1929	119.837	3.76032	16.1837	110.126	2.15728
16.3147	186.724	2.20965	16.3138	177.398	0.77458	16.317	153.946	0.176298	16.2926	114.676	3.23661	16.2836	112.085	2.27185
16.4147	185.254	1.57565	16.4138	184.251	1.65281	16.4171	150.231	-0.124659	16.3925	115.663	1.90019	16.3835	114.807	2.17201
16.5148	178.574	1.62472	16.5139	189.656	1.76379	16.5172	149.103	0.163756	16.4925	114.535	2.73734	16.4834	113.729	4.01471
16.6149	176.993	2.50429	16.614	191.778	2.13837	16.6173	149.417	0.826559	16.5924	115.27	2.81996	16.583	109.763	2.6039
16.715	174.427	2.00314	16.7141	192.789	1.30259	16.7175	148.207	1.39433	16.6924	114.361	2.27719	16.6829	112.949	3.19876
16.8151	173.958	0.814532	16.8142	194.444	1.30911	16.8176	146.491	1.52286	16.7923	117.878	1.46331	16.7828	116.036	2.46385
16.9152	177.78	0.517133	16.9143	195.669	1.98949	16.9177	146.966	0.232878	16.8923	122.808	2.03959	16.8827	116.923	2.59494
17.0153	183.958	0.593434	17.0144	193.928	2.04895	17.0178	144.158	0.897206	16.9923	125.472	2.48994	16.9826	117.733	3.85479
17.1154	191.933	2.02487	17.1144	193.538	1.71614	17.1179	143.622	1.39505	17.0922	129.28	3.53062	17.0825	113.978	3.22433
17.2153	196.935	3.9222	17.2145	199.004	1.76315	17.218	141.394	1.33513	17.1922	125.252	3.33805	17.1824	110.793	3.28901
17.3154	186.291	1.36942	17.3146	200.056	1.96655	17.3181	143.934	0.815737	17.2921	121.703	2.37032	17.2823	113.339	3.33009
17.4155	192.138	1.37363	17.4147	202.347	1.68253	17.4182	148.74	1.7697	17.3921	123.345	2.71715	17.3822	116.513	3.03154
17.5156	195.916	2.37501	17.5148	210.316	1.80853	17.5184	148.493	1.03601	17.4921	126.584	2.31917	17.4821	124.496	1.91367
17.6157	192.189	1.8485	17.6149	210.892	1.17448	17.6185	148.667	0.36136	17.592	122.993	2.72047	17.582	130.228	2.17369
17.7158	190.91	2.58202	17.715	210.54	0.858434	17.7186	152.548	0.783963	17.692	119.774	2.44031	17.6819	132.81	1.9388
17.8159	181.976	2.11097	17.815	209.852	0.293649	17.8187	151.569	1.11099	17.7919	117.133	2.11106	17.7818	136.462	2.54246
17.916	183.134	2.69102	17.9151	205.222	0.840599	17.9188	150.845	1.52455	17.8909	112.605	2.3444	17.8817	141.173	2.58298
18.0161	183.1	2.7917	18.0152	203.376	1.16547	18.0189	152.063	0.996242	17.9909	111.194	1.85082	17.9816	141.748	1.75962
18.1162	174.014	3.00454	18.1153	207.4	0.607367	18.119	151.574	0.478682	18.0908	109.725	2.00804	18.0815	141.265	1.78044
18.2162	166.388	2.17044	18.2154	213.19	1.8806	18.2191	152.276	0.339587	18.1908	114.815	1.70877	18.1814	138.811	2.00577
18.3163	164.094	3.39567	18.3155	216.037	2.37907	18.3193	150.668	0.618596	18.2908	115.658	1.87752	18.2813	138.982	2.94352
18.4164	166.091	2.60467	18.4155	218.311	1.86385	18.4194	146.623	0.450625	18.3907	110.183	1.93395	18.3812	141.649	2.60878
18.5165	164.93	1.57973	18.5156	213.173	1.7093	18.5195	144.199	0.702209	18.4907	107.673	1.58148	18.4811	143.299	1.51906
18.6166	162.242	1.79305	18.6157	209.276	1.59943	18.6196	140.556	0.636374	18.5906	106.159	2.01578	18.581	138.933	2.15746
18.7167	163.349	2.69176	18.7158	209.937	0.893286	18.7197	135.823	1.21725	18.6906	111.972	3.32222	18.6809	133.394	3.00926
18.8168	161.939	2.55704	18.8159	207.135	0.610386	18.8198	134.5	1.97782	18.7905	109.733	2.73631	18.7808	129.653	2.0442
18.9169	163.963	1.37532	18.916	202.393	1.50634	18.9199	135.124	2.68843	18.8905	107.768	2.22771	18.8807	130.409	1.96701
19.017	167.737	0.924574	19.0161	205.904	1.5004	19.02	134.658	2.19545	18.9905	109.626	1.52073	18.9806	132.481	1.3616
19.1171	167.244	0.833473	19.1161	211.149	1.96776	19.1202	135.312	1.86021	19.0904	111.447	3.40755	19.0805	134.857	1.99101
19.2172	161.635	2.04824	19.2162	208.607	2.10875	19.2203	131.859	1.89688	19.1904	125.021	4.25577	19.1804	134.857	2.12509
19.3172	160.321	2.85574	19.3163	208.768	2.19758	19.3204	129.801	1.39962	19.2903	132.94	2.65643	19.2803	138.573	1.97185
19.4173	158.22	2.92867	19.4164	215.563	-0.401184	19.4205	125.394	1.71939	19.3903	139.867	2.79261	19.3802	138.49	1.32812
19.5174	157.016	2.16042	19.5165	217.938	0.999126	19.5206	124.218	0.701365	19.4903	141.765	3.12258	19.4801	137.188	2.60438
19.6175	157.256	1.30856	19.6166	221.687	1.43862	19.6207	128.697	0.23094	19.5902	141.048	2.08086	19.58	137.069	4.24616
19.7176	156.96	2.0672	19.7166	213.596	1.65107	19.7208	128.029	0.320581	19.6902	136.767	2.36108	19.6799	137.887	2.95319
19.8177	159.142	2.12349	19.8167	215.614	2.93839	19.821	127.376	0.511635	19.7901	140.796	2.69515	19.7798	144.589	3.04938
19.9178	163.987	2.48745	19.9168	213.189	2.66903	19.9211	132.107	1.69054	19.8901	141.909	2.21844	19.8797	148.668	2.92236
20.0179	168.845	1.86328	20.0169	210.986	2.43381	20.0212	137.348	1.10727	19.99	141.179	1.65042	19.9796	150.138	1.89262
20.118	165.318	2.28856	20.117	213.469	2.49605	20.1213	132.668	1.20306	20.09	139.892	2.62425	20.0795	156.799	1.98299
20.2181	160.894	2.31531	20.2171	217.859	1.30669	20.2214	130.433	1.37797	20.19	148.065	3.94671	20.1794	156.979	3.65236
20.3182	154.762	1.76896	20.3172	210.708	2.39574	20.3215	136.226	0.928531	20.2899	142.052	4.00212	20.2793	152.512	2.56854
20.4182	156.963	2.51447	20.4172	193.724	1.68865	20.4216	138.205	0.948861	20.3899	137.267	4.73127	20.3792	153.715	1.89372
20.5183	160.515	2.98591	20.5173	184.328	2.43368	20.5217	137.147	1.13858	20.4898	134.482	3.9551	20.4791	159.963	2.34711
20.6184	160.742	3.23361	20.6174	181.38	0.807779	20.6219	140.543	1.00457	20.5898	138.159	2.24506	20.579	167.98	3.90166
20.7185	163.379	2.50389	20.7175	179.157	2.03019	20.722	145.31	0.785292	20.6898	141.265	2.72657	20.6789	173.285	3.49447
20.8186	163.36	3.08319	20.8176	176.304	1.84266	20.8221	145.656	0.816206	20.7897	141.399	2.82793	20.7788	176.4	2.71766
20.9187	164.058	3.136	20.9177	180.947	2.07304	20.9222	143.394	2.09701	20.8897	138.229	3.11939	20.8787	180.355	3.14501
21.0188	161.138	3.06495	21.0178	183.199	2.02184	21.0223	145.208	1.10896	20.9896	139.365	2.6433	20.9786	179.891	3.1691
21.1189	159.041	2.70817	21.1178	187.034	1.76807	21.1224	148.532	1.17655	21.0896	135.658	3.88908	21.0785	178.651	2.82132
21.219	153.828	2.07691	21.2179	181.286	1.47725	21.2225	151.568	0.463861	21.1896	139.806	2.89712	21.1784	181.207	3.61892
21.3191	142.834	1.71876	21.318	180.734	2.18053	21.3226	155.344	0.164025	21.2895	136.039	3.96773	21.2783	175.257	4.02912
21.4192	142.545	1.26446	21.4181	186.843	0.90698	21.4228	154.837	0.703973	21.3895	138.388	3.09452	21.3782	162.625	3.02153
21.5192	142.059	0.915464	21.5182	177.536	1.24768	21.5229	159.715	0.583441	21.4894	137.425	2.35358	21.4781	158.403	2.92417
21.6193	141.111	2.15382	21.6183	177.078	2.078	21.623	165.869	0.929787	21.5894	138.365	2.17109	21.578	157.713	2.89932
21.7194	141.621	1.06308	21.7184	172.183	2.23875	21.7231	168.88	0.932	21.6893	138.886	2.38184	21.6779	156.082	2.44785
21.8195	145.056	0.861893	21.8184	176.261	2.0221	21.8232	170.846	1.23041	21.7893	142.521	1.30607	21.7778	154.684	2.40667
21.9196	148.049	0.972829	21.9185	179.397	1.60115	21.9233	173.293	1.59448	21.8893	141.415	0.86685	21.8777	151.742	2.60648
22.0197	149.332	1.17004	22.0186	176.498	1.2714	22.0234	176.501	0.453493	21.9892	141.901	1.47119	21.9776	151.211	3.38346
22.1198	149.555	1.6436	22.1187	174.984	1.32176	22.1235	177.324	1.12167	22.0892	144.455	2.21814	22.0775	148.202	3.56571
22.2199	151.833	1.6408	22.2188	173.205	1.54928	22.2237	178.91	2.08697	22.1891	147.955	2.87129	22.1774	143.982	3.52708
22.32	135.809	1.71712	22.3189	176.119	2.17353	22.3238	175.257	2.22633	22.2891	144.813	1.81098	22.2773	142.643	3.27361
22.4201	136.011	2.31642	22.419	171.064	1.92475	22.4238	172.994	2.09251	22.3891	140.752	1.66342	22.3772	141.444	2.36549
22.5202	147.136	2.0567	22.519	171.5	2.25271	22.5239	177.124	2.50888	22.489	142.156	1.23558	22.4771	139.602	2.56246
22.6202	150.477	1.99136	22.6191	176.003	1.48211	22.624	174.494	2.88138	22.5889	138.675	1.95768	22.577	142.318	2.1544
22.7203	151.278	2.48912	22.7192	172.35	1.31622	22.7241	175.481	1.37301	22.6889	136.618	2.0516	22.6769	144.419	2.10546
22.8204	148.897	2.87058	22.8193	164.261	1.47484	22.8242	176.022	1.84689	22.7889	134.401	2.49156	22.7768	148.064	1.97718
22.9205	150.28	2.81616	22.9194	165.735	1.45416	22.9244	169.865	0.834027	22.8888	132.925	2.5852	22.8767	150.547	1.81071
23.0206	153.229	2.30317	23.0195	166.017	0.979381	23.0245	167.086	1.37815	22.9888	137.075	1.91729	22.9766	151.512	2.39813
23.1207	148.226	2.28444	23.1196	169.349	2.12791	23.1246	173.906	0.134688	23.0887	140.499	2.43703	23.0765	150.395	2.00341
23.2208	153.602	2.01791	23.2196	167.081	1.35827	23.2247	176.122	1.62692	23.1887	139.953	3.11341	23.1764	149.653	2.97613
23.3209	156.744	1.67139	23.3197	164.468	2.51106	23.3248	174.639	1.37514	23.2887	133.444	2.59822	23.2763	154.22	2.39939
23.421	153.907	3.19325	23.4198	169.255	2.57805	23.4249	172.629	0.985312	23.3886	135.691	2.66077	23.3762	156.518	2.11244
23.5211	155.839	1.79274	23.5199	173.95	0.95486	23.525	173.215	1.08128	23.4886	138.106	2.86425	23.4761	150.882	2.38085
23.6212	150.559	1.02402	23.62	177.572	1.44703	23.6251	174.399	1.34345	23.5885	140.431	2.84785	23.576	152.249	2.97034
23.7212	146.287	2.67231	23.7201	180.724	1.31149	23.7253	175.87	1.52421	23.6885	146.75	1.77695	23.6759	155.651	2.54076
23.8213	150.524	2.53601	23.8202	172.365	2.27781	23.8254	171.633	1.18215	23.7885	142.628	2.20404	23.7758	155.442	1.8513
23.9214	153.466	1.62694	23.9202	171.088	1.00825	23.9255	167.381	0.827154	23.8884	142.66	3.08155	23.8757	152.035	2.00717
24.0215	147.79	1.38287	24.0203	174.257	1.69892	24.0256	170.062	2.11411	23.9884	144.501	3.24064	23.9756	143.987	2.24468
24.1216	149.294	0.906623	24.1204	175.8	1.19235	24.1257	167.714	2.38593	24.0883	146.195	2.51982	24.0755	137.953	2.49472
24.2217	151.347	1.92558	24.2205	178.149	2.273	24.2258	170.614	2.17426	24.1883	146.314	2.72397	24.1754	133.755	2.76303
24.3218	153.802	1.50967	24.3206	174.959	1.8288	24.3259	173.369	1.14953	24.2882	140.349	1.21923	24.2753	138.07	1.76589
24.4219	149.637	0.731956	24.4207	176.847	0.606039	24.426	169.633	1.54555	24.3882	135.362	0.957943	24.3752	137.618	3.1231
24.522	149.506	-0.0860492	24.5208	171.96	0.852803	24.5262	170.412	1.38172	24.4882	128.99	2.89194	24.4751	130.256	3.08601
24.6221	147.383	0.548044	24.6208	182.743	0.91936	24.6263	170.128	2.3803	24.5881	121.553	2.98898	24.575	126.547	2.67755
24.7222	151.064	1.29748	24.7209	181.751	1.33177	24.7264	176.893	1.33202	24.6881	113.128	2.20139	24.6749	129.686	2.02403
24.8222	154.495	2.87832	24.821	174.5	1.59376	24.8265	166.369	1.62369	24.788	104.514	2.13335	24.7748	123.735	1.80036
24.9223	150.738	2.75417	24.9211	178.941	1.81504	24.9266	161.188	1.10906	24.888	95.4174	1.49713	24.8747	118.285	2.33705
25.0224	158.837	1.8958	25.0211	185.724	2.54709	25.0267	151.527	1.21061	24.988	88.447	2.72915	24.9746	119.451	2.75059
25.1225	165.074	1.29734	25.1212	179.125	1.89242	25.1268	145.64	1.40236	25.0879	88.7647	2.90977	25.0745	119.33	2.64905
25.2226	165.958	1.88119	25.2213	177.072	2.28496	25.2269	150.21	1.69885	25.1879	90.0514	2.48131	25.1744	114.402	2.19379
25.3227	178.322	1.75355	25.3214	169.819	1.96498	25.3271	143.532	1.51108	25.2878	87.1309	3.49088	25.2743	110.288	1.66979
25.4228	193.664	0.968295	25.4215	167.684	2.25488	25.4272	150.689	0.0528361	25.3878	90.7867	2.6937	25.3742	106.827	1.90928
25.5229	198.258	1.31861	25.5215	172.262	2.26327	25.5273	148.952	0.519265	25.4877	93.7858	2.14925	25.4741	102.385	2.08006
25.623	195.874	3.16245	25.6216	174.661	1.48637	25.6274	145.696	0.214715	25.5877	93.7146	2.02879	25.574	99.5093	2.1138
25.7231	199.977	1.85408	25.7217	168.415	0.841506	25.7275	147.291	1.81033	25.6877	92.1069	3.12372	25.6739	104.72	2.39163
25.8231	196.205	2.57375	25.8218	165.222	2.40626	25.8276	155.757	1.53168	25.7876	92.4035	2.87883	25.7738	110.459	1.87452
25.9232	198.916	2.94801	25.9219	163.594	3.44576	25.9277	167.49	1.90738	25.8876	93.0972	2.86433	25.8737	112.382	2.08188
26.0233	203.643	2.10314	26.022	156.936	3.14769	26.0279	171.693	1.54061	25.9875	96.7578	3.11175	25.9736	111.497	3.0407
26.1234	198.973	2.42766	26.1221	156.27	2.27192	26.128	181.424	1.60613	26.0875	97.8045	1.38305	26.0735	112.146	1.58574
26.2235	195.775	2.23702	26.2221	155.442	1.44875	26.2281	181.244	1.52131	26.1875	97.8702	2.20217	26.1734	118.945	1.33625
26.3236	197.711	1.77357	26.3222	164.492	2.92547	26.3282	179.982	2.34779	26.2874	104.289	2.99243	26.2733	118.062	1.73771
26.4237	194.833	1.63463	26.4223	178.94	1.76538	26.4283	179.189	1.82199	26.3872	109.28	1.62387	26.3732	118.916	2.45711
26.5238	198.359	1.90015	26.5224	181.178	1.49325	26.5284	179.324	1.20079	26.4872	112.132	1.97896	26.4731	120.337	1.9519
26.6238	192.471	1.41858	26.6225	185.586	1.36262	26.6285	179.054	1.29416	26.5872	113.388	2.03467	26.573	121.042	2.00274
26.7239	200.248	0.321899	26.7226	189.881	2.67673	26.7286	178.062	1.95353	26.6871	119.335	3.07127	26.6729	119.895	2.03208
26.824	197.438	1.6001	26.8227	183.559	2.44347	26.8288	180.42	1.40129	26.7871	125.469	2.58377	26.7728	123.643	1.68729
26.9241	186.217	1.56747	26.9227	172.799	1.69626	26.9289	186.71	1.74727	26.887	124.348	1.91304	26.8727	123.1	2.80886
27.0242	191.109	1.48603	27.0228	167.287	1.9203	27.029	185.153	1.93038	26.987	124.862	1.46025	26.9726	124.293	2.97012
27.1243	194.586	1.56033	27.1229	161.904	1.86498	27.1291	185.25	2.23063	27.0869	122.788	2.48482	27.0725	121.045	2.56337
27.2244	198.169	1.57712	27.223	157.712	2.6292	27.2292	174.95	0.916449	27.1869	120.236	1.6504	27.1724	119.376	2.82451
27.3245	199.478	1.36021	27.3231	157.116	1.7141	27.3293	177.125	-0.0206646	27.2869	111.577	2.03604	27.2723	126.66	3.1876
27.4246	192.366	1.30587	27.4232	152.552	2.44557	27.4294	183.592	0.628173	27.3868	102.276	2.76933	27.3722	128.997	1.71118
27.5247	184.377	0.489462	27.5233	155.625	1.83862	27.5295	187.591	1.08433	27.4868	96.6435	2.45923	27.4721	130.795	2.70366
27.6248	189.745	0.883149	27.6233	157.703	3.10576	27.6297	193.321	1.33637	27.5867	95.8912	1.79514	27.572	129.372	3.42396
27.7248	194.156	1.03571	27.7234	164.314	3.04659	27.7295	184.502	1.67056	27.6867	104.367	2.11931	27.6719	133.559	3.31816
27.8249	187.613	2.04368	27.8235	176.333	1.53921	27.8297	182.025	2.76571	27.7867	103.392	2.32304	27.7718	144.017	3.91787
27.925	188.041	1.462	27.9236	184.582	2.50016	27.9298	190.183	3.21643	27.8866	106.585	2.47882	27.8717	151.172	3.71379
28.0251	187.074	1.05214	28.0237	188.788	1.56618	28.0299	188.779	1.85139	27.9866	117.044	2.04037	27.9716	159.527	3.34691
28.1252	193.534	1.70945	28.1238	192.563	0.994198	28.13	185.333	1.43635	28.0865	130.159	2.18195	28.0715	156.822	3.60093
28.2253	191.258	2.5133	28.2239	190.749	1.38794	28.2301	181.23	2.70006	28.1865	143.133	3.18978	28.1714	158.096	3.49487
28.3254	194.959	2.98457	28.3239	188.349	1.96244	28.3302	179.507	2.45288	28.2865	157.915	1.98081	28.2713	167.015	3.12142
28.4255	197.68	1.55542	28.424	181.932	1.49736	28.4303	179.622	2.97924	28.3864	165.706	3.03894	28.3712	172.233	1.73047
28.5256	195.687	2.68729	28.5241	177.061	1.63617	28.5304	180.797	2.76668	28.4864	185.859	2.87347	28.4711	168.965	1.69748
28.6257	190.92	1.83514	28.6242	174.729	2.23937	28.6306	183.033	2.82547	28.5863	195.136	2.61735	28.571	168.834	2.52185
28.7258	188.318	1.83824	28.7243	171.671	2.34624	28.7307	181.357	2.85556	28.6863	216.03	1.72901	28.6709	174.051	4.14487
28.8258	188.427	1.64458	28.8244	174.369	2.34317	28.8308	176.617	2.25798	28.7862	243.604	2.44387	28.7708	176.198	3.50104
28.9259	189.358	2.29721	28.9245	178.64	2.44635	28.9309	180.928	0.858764	28.8862	272.94	1.85876	28.8707	175.344	2.5218
29.026	191.778	1.98467	29.0245	182.765	2.45078	29.031	188.552	1.70759	28.9862	294.137	2.37714	28.9706	174.214	2.71654
29.1261	194.54	1.46344	29.1246	185.07	1.58587	29.1311	188.26	1.18477	29.0861	315.949	3.34928	29.0705	174.949	2.06841
29.2262	194.382	2.02844	29.2247	184.884	1.07835	29.2312	183.613	0.778891	29.1861	331.667	3.3294	29.1704	175.316	3.05481
29.3263	192.85	2.41809	29.3248	178.421	1.45524	29.3313	182.222	1.66133	29.286	342.38	1.9124	29.2703	169.308	2.78971
29.4264	191.115	1.21898	29.4249	170.785	1.88851	29.4315	183.335	1.76974	29.386	342.425	1.86015	29.3702	165.558	2.88354
29.5265	191.461	1.29262	29.525	159.816	1.13645	29.5316	177.056	1.53008	29.486	332.452	2.54212	29.4701	170.526	3.28526
29.6266	185.624	1.81253	29.6251	154.164	1.37933	29.6317	184.369	1.17748	29.5859	322.119	3.09568	29.57	168.068	4.04456
29.7267	187.721	1.16488	29.7251	151.049	2.28061	29.7318	189.174	0.684467	29.6859	321.324	3.27512	29.6699	162.48	2.47525
29.8268	191.664	-0.0281226	29.8252	147.671	1.96847	29.8319	193.764	1.57651	29.7858	319.089	2.99616	29.7698	166.047	2.57394
29.9268	190.206	0.811808	29.9253	150.574	1.15345	29.932	193.794	2.37059	29.8858	318.595	2.14976	29.8697	167.494	2.43852
30.0269	196.232	1.34568	30.0254	147.61	2.28535	30.0321	189.088	1.10977	29.9857	313.186	1.7142	29.9696	168.752	2.12317
30.127	191.639	1.04123	30.1255	143.248	1.76849	30.1323	192.83	1.60102	30.0857	298.87	2.53796	30.0695	160.091	2.8283
30.2271	187.782	0.655167	30.2256	142.437	1.05596	30.2324	193.029	1.08538	30.1857	277.817	3.56594	30.1694	157.127	3.09172
30.3272	181.736	1.65212	30.3256	149.09	2.07437	30.3325	191.782	1.16624	30.2856	254.895	3.53646	30.2693	156.845	3.45242
30.4273	191.053	2.40967	30.4257	156.542	1.09664	30.4326	193.34	1.14571	30.3856	221.637	3.47043	30.3692	161.431	3.73067
30.5274	192.411	1.49606	30.5258	160.942	-0.0195994	30.5327	192.387	1.72718	30.4855	188.15	2.38175	30.4691	161.128	3.07381
30.6275	196.712	0.675465	30.6259	166.207	1.61793	30.6328	192.991	1.96539	30.5855	156.86	2.0247	30.569	162.897	2.81154
30.7276	203.307	1.1291	30.726	177.392	1.84831	30.7329	190.296	1.42718	30.6855	138.602	2.12209	30.6689	161.212	3.59549
30.8277	201.609	0.186234	30.8261	182.445	1.25868	30.833	193.725	1.52598	30.7854	125.041	2.24934	30.7688	159.605	4.18817
30.9278	191.128	1.5917	30.9262	180.122	0.909487	30.9332	194.842	1.75717	30.8854	121.559	3.28393	30.8687	163.968	3.93368
31.0278	195.707	1.70754	31.0262	177.803	0.989284	31.0333	192.76	2.10296	30.9853	121.861	1.49018	30.9686	164.769	3.10046
31.1279	203.72	1.90902	31.1263	172.441	0.967622	31.1334	197.341	2.39998	31.0853	123.628	1.41651	31.0685	168.623	2.86623
31.228	198.047	1.91881	31.2264	173.762	0.917234	31.2335	206.139	1.75316	31.1852	125.7	1.6238	31.1684	168.965	2.85593
31.3281	194.701	1.76707	31.3265	179.6	1.77007	31.3336	204.198	0.755929	31.2852	131.958	1.83486	31.2683	167.765	3.76431
31.4282	197.084	1.94744	31.4266	178.253	2.44512	31.4337	200.307	0.948231	31.3852	133.374	1.99702	31.3682	165.829	4.19149
31.5283	195.674	2.58667	31.5267	169.361	1.97257	31.5338	197.722	0.766104	31.4848	140.658	2.94916	31.4681	165.189	3.91548
31.6284	195.185	2.21239	31.6268	165.032	2.1773	31.6339	195.725	0.614929	31.5848	137.983	2.81527	31.568	164.439	3.26404
31.7285	193.673	2.44398	31.7268	165.72	1.95206	31.7341	197.962	0.983292	31.6847	138.624	1.89047	31.6679	161.212	2.97446
31.8286	189.607	1.13536	31.8269	164.092	1.15147	31.8342	195.931	0.963264	31.7847	144.016	1.27606	31.7678	163.236	2.71232
31.9287	186.659	1.22663	31.927	167.383	0.877943	31.9343	201.564	1.58532	31.8846	143.103	2.2659	31.8677	160.645	3.35106
32.0288	187.18	2.44659	32.0271	171.371	1.20165	32.0344	207.463	1.13783	31.9846	147.084	2.71653	31.9676	155.561	3.94212
32.1288	178.871	2.21647	32.1272	177.177	0.513474	32.1345	220.168	0.802338	32.0846	139.941	2.00994	32.0675	160.248	2.93493
32.2289	175.461	1.31128	32.2273	181.153	1.00657	32.2346	235.108	1.31238	32.1845	136.687	2.16856	32.1674	158.712	3.12316
32.329	168.38	2.06785	32.3274	178.491	0.852789	32.3347	250.42	0.985411	32.2845	136.646	1.12664	32.2673	158.657	3.17127
32.4291	173.789	1.26369	32.4274	173.869	1.52029	32.4348	268.612	1.51533	32.3844	139.156	1.3048	32.3672	156.475	2.67579
32.5292	171.294	1.54213	32.5275	173.401	1.12359	32.535	291.361	1.16507	32.4844	139.069	2.45985	32.4671	156.414	3.92577
32.6293	170.732	1.66324	32.6276	172.613	0.772977	32.6351	309.773	1.33023	32.5844	143.123	1.82167	32.567	156.347	3.95714
32.7294	174.061	2.02698	32.7277	172.386	1.22376	32.7352	329.947	1.93105	32.6843	142.23	2.25614	32.6669	146.964	2.64108
32.8295	170.371	1.85365	32.8278	172.515	2.16488	32.8353	330.48	1.62651	32.7843	138.618	1.96642	32.7668	127.104	2.73966
32.9296	174.28	2.85545	32.9279	175.365	1.64417	32.9354	332.046	0.975129	32.8842	144.661	2.39174	32.8667	93.4386	3.71246
33.0297	172.266	2.44385	33.0279	176.864	1.0358	33.0355	336.991	1.15854	32.9842	142.336	2.94813	32.9666	68.0907	4.26104
33.1298	171.052	2.16513	33.128	180.943	0.628213	33.1356	327.384	1.75329	33.0841	143.983	2.82269	33.0657	46.4994	2.66523
33.2298	175.659	1.13937	33.2281	190.365	0.938214	33.2357	313.143	1.59622	33.1841	148.238	2.89987	33.1656	33.3321	3.4625
33.3299	174.677	2.12369	33.3282	195.894	1.0471	33.3359	312.057	1.79216	33.2841	141.122	3.10779	33.2655	26.328	3.45458
33.43	177.511	1.66915	33.4283	203.878	1.46169	33.436	301.786	1.4705	33.384	138.983	2.97451	33.3654	23.6141	3.45936
33.5301	180.87	3.06975	33.5284	214.883	1.75715	33.5361	285.422	1.55309	33.484	137.004	2.74028	33.4653	20.0451	3.41445
33.6302	184	2.81625	33.6285	207.964	1.49506	33.6362	270.393	1.34812	33.5839	136.213	2.2358	33.5652	21.1093	1.93625
33.7303	181.884	2.31164	33.7285	203.785	1.2452	33.7363	259.658	1.85571	33.6839	142.302	2.42144	33.6651	18.1511	2.58194
33.8304	188.309	2.88929	33.8286	204.436	0.563082	33.8364	254.667	1.30424	33.7839	134.628	2.24418	33.765	16.3666	3.27505
33.9305	186.297	2.30674	33.9287	201.399	1.70947	33.9365	246.152	1.02425	33.8838	134.491	1.59395	33.8649	15.7577	2.80357
34.0306	185.471	2.45683	34.0288	200.068	1.75495	34.0367	240.311	1.09536	33.9838	137.092	0.911814	33.9648	11.7644	2.05814
34.1307	185.886	1.46024	34.1289	198.454	1.97677	34.1368	229.782	1.52173	34.0837	138.236	2.22452	34.0647	12.2006	3.53927
34.2307	185.416	1.99035	34.229	200.491	2.50513	34.2369	222.238	1.17523	34.1837	137.159	2.24167	34.1646	12.8253	2.43095
34.3308	191.143	2.30294	34.3291	201.139	2.73608	34.337	213.886	1.74029	34.2836	139.889	2.47829	34.2645	12.9582	3.22664
34.4309	194.826	2.85885	34.4291	195.544	2.30588	34.4371	204.591	1.55395	34.3836	140.767	2.26218	34.3644	12.4754	2.62946
34.531	204.385	2.62657	34.5292	191.301	3.4033	34.5372	194.349	1.57221	34.4836	140.337	1.90669	34.4643	13.1957	2.68028
34.6311	207.403	3.28538	34.6293	181.188	3.2183	34.6373	185.686	0.616984	34.5835	139.692	2.25901	34.5642	12.583	1.51683
34.7312	222.857	2.23067	34.7294	165.67	3.5987	34.7374	175.652	1.09319	34.6835	138.291	2.10569	34.6641	9.77074	1.43566
34.8313	246.598	1.46732	34.8295	162.817	3.61592	34.8376	165.399	1.2042	34.7834	141.167	2.62288	34.764	9.33544	2.23074
34.9314	280.192	1.26445	34.9296	157.507	3.83225	34.9377	165.685	0.894234	34.8834	139.293	2.5074	34.8639	11.0872	2.6315
35.0315	328.563	0.690038	35.0297	151.188	3.56359	35.0378	167.592	0.601137	34.9834	135.879	1.71221	34.9638	12.7658	3.76464
35.1316	380.839	0.919998	35.1297	149.368	3.75268	35.1379	162.626	0.694941	35.0833	136.984	2.11447	35.0637	14.3042	2.86248
35.2317	419.241	1.55047	35.2298	148.369	4.48365	35.238	163.034	1.35774	35.1833	133.705	2.16827	35.1636	13.151	4.23273
35.3317	418.604	1.92579	35.3299	143.713	4.69624	35.3381	163.903	2.61714	35.2832	136.136	2.57642	35.2552	9.60823	2.26908
35.4318	407.508	2.02335	35.43	144.108	3.35251	35.4382	165.432	0.998475	35.3832	141.44	3.07263	35.3551	8.86024	2.32844
35.5319	372.347	1.65738	35.5301	138.315	3.92294	35.5383	170.2	0.533425	35.4832	143.131	1.64818	35.455	6.94292	3.32754
35.632	358.485	1.48134	35.6302	137.672	4.95624	35.6385	179.899	1.17997	35.5831	144.507	2.50611	35.5549	5.67725	3.20827
35.7321	345.735	2.34148	35.7303	133.2	4.15439	35.7386	190.996	0.552642	35.6831	138.226	3.40867	35.6548	4.60127	3.0503
35.8322	335.183	2.88255	35.8303	114.76	4.41052	35.8387	203.402	1.25613	35.783	131.168	4.04636	35.7547	3.25196	2.28963
35.9323	325.816	2.32062	35.9304	87.2809	3.99639	35.9388	222.742	1.57619	35.883	131.246	2.69727	35.8546	3.19134	2.21318
36.0324	318.427	0.784666	36.0305	58.2099	4.96331	36.0389	233.098	1.72634	35.9829	134.089	2.20834	35.9545	4.42861	2.49311
36.1325	315.058	1.22058	36.1306	31.9139	5.69897	36.139	231.018	1.88691	36.0829	132.359	2.43653	36.0544	3.06447	2.45261
36.2326	309.118	1.74501	36.2307	18.0679	5.83121	36.2391	231.895	1.60051	36.1829	126.672	2.59866	36.1543	0.0496092	2.18937
36.3327	310.443	2.32648	36.3308	10.3977	6.85007	36.3392	235.091	1.49631	36.2828	118.249	2.36566	36.2542	1.43049	2.9388
36.4327	307.044	2.20096	36.4309	5.37309	6.02861	36.4394	232.259	0.954552	36.3828	110.901	2.41519	36.3541	1.53648	5.18387
36.5328	310.019	2.69917	36.5309	3.73588	5.84719	36.5395	227.073	1.2351	36.4827	106.208	2.44445	36.454	0.164521	5.22965
36.6329	296.056	2.55577	36.631	0.490114	7.38784	36.6396	221.799	1.21169	36.5827	103.486	4.29854	36.5539	-0.27816	4.31819
36.733	290.258	1.89417	36.7311	-1.73631	7.09225	36.7397	218.156	0.303756	36.6827	97.7393	5.40692	36.6538	-1.26387	4.47679
36.8331	300.35	1.45095	36.8312	-3.27837	7.65618	36.8398	211.64	1.1969	36.7826	92.2249	4.37185	36.7537	-1.74796	4.81449
36.9332	282.761	2.06989	36.9309	-4.59617	7.8657	36.9399	204.958	1.36847	36.8826	88.861	3.86823	36.8536	-2.70614	4.09233
37.0333	251.907	1.55069	37.031	-3.42968	9.69665	37.04	197.409	0.906083	36.9825	87.6437	2.84797	36.9535	-2.99185	4.11934
37.1334	252.35	1.666	37.1311	-4.44838	10.5782	37.1402	194.379	1.15616	37.0825	80.703	2.91508	37.0534	-2.4022	3.67558
37.2335	228.601	1.34856	37.2312	-4.15109	9.93641	37.2403	191.128	1.52085	37.1824	68.7129	3.59908	37.1533	-1.01619	4.15809
37.3336	204.744	1.40386	37.3312	-5.37783	11.6304	37.3404	180.755	1.42953	37.2824	55.9588	3.8801	37.2532	-1.78064	3.6267
37.4337	186.136	2.76668	37.4313	-4.89928	10.8325	37.4405	171.462	0.98225	37.3824	36.8981	3.15452	37.3531	-2.57482	2.34421
37.5337	173.056	1.64621	37.5314	-5.02536	10.2932	37.5406	160.349	0.814542	37.4823	18.1034	3.59511	37.453	-2.68773	2.52106
37.6338	165.561	2.4078	37.6315	-5.98388	10.0248	37.6407	148.172	1.03459	37.5823	4.12735	3.40283	37.5529	-3.68492	3.44541
37.7339	158.072	1.87778	37.7316	-7.35748	10.1596	37.7408	137.401	1.09718	37.6822	-1.70349	2.90349	37.6528	-4.04415	3.44189
37.834	155.643	2.86461	37.8317	-7.35806	10.6208	37.8409	129.866	1.32069	37.7822	-5.03952	3.14119	37.7527	-4.52048	2.58261
37.9341	145.358	1.78786	37.9318	-7.54537	10.6461	37.9411	123.302	1.35504	37.8822	-6.6783	2.71218	37.8526	-4.62593	1.53118
38.0342	136.739	2.10151	38.0318	-7.12548	9.46336	38.0412	100.959	1.1771	37.9821	-7.44893	2.84906	37.9523	-5.3447	1.03266
38.1343	152.424	2.52981	38.1319	-7.93941	9.23661	38.1413	71.1844	0.746543	38.0821	-7.73446	3.25953	38.0522	-5.94419	1.59099
38.2344	144.66	2.13313	38.232	-8.36734	8.29439	38.2414	45.4667	0.0633228	38.182	-7.56269	2.66239	38.1521	-5.82362	2.42839
38.3345	132.744	2.61384	38.3321	-8.71654	9.16195	38.3415	23.6973	0.590909	38.282	-7.06747	1.3971	38.252	-5.24419	2.1027
38.4346	120.422	1.30732	38.4322	-8.02293	9.08669	38.4416	10.5489	0.942445	38.3819	-7.69631	1.46882	38.3519	-5.58725	1.94092
38.5347	104.665	1.25618	38.5323	-6.23339	8.62648	38.5417	-1.86567	0.563899	38.4819	-8.7155	1.20844	38.4518	-6.13953	2.06081
38.6347	109.379	2.091	38.6324	-4.92931	8.26039	38.6418	-11.6636	-0.0284316	38.5819	-8.69197	1.76964	38.5517	-6.26078	2.94387
38.7348	95.3822	3.04461	38.7324	-4.64148	8.17602	38.742	-16.3733	0.0504443	38.6818	-9.41493	2.2927	38.6516	-6.24468	4.03164
38.8349	54.4652	3.12093	38.8325	-3.2233	5.9069	38.8421	-18.6762	0.577944	38.7818	-9.8318	2.39382	38.7515	-6.54803	2.85914
38.935	41.8377	3.00609	38.9326	-3.1415	6.40352	38.9422	-19.8255	0.316415	38.8817	-9.5566	2.21661	38.8514	-6.21167	2.31328
39.0351	31.558	3.48668	39.0327	-2.69848	7.5711	39.0423	-21.124	0.373945	38.9817	-10.6917	2.22845	38.9513	-7.13216	2.81301
39.1352	25.8491	2.66472	39.1328	-0.546139	6.93602	39.1424	-20.9509	1.73088	39.0817	-11.6758	2.65992	39.0512	-7.72191	2.26133
39.2353	29.709	1.52507	39.2329	1.05293	5.6922	39.2425	-20.629	0.877606	39.1816	-11.7899	1.62734	39.1511	-6.5851	2.96047
39.3354	24.2819	2.28425	39.333	4.86749	4.46677	39.3426	-21.5241	0.148653	39.2816	-11.5049	1.47928	39.251	-6.1797	3.72018
39.4355	8.92748	4.56698	39.433	4.32439	4.53185	39.4427	-22.5446	0.67146	39.3815	-11.2051	1.91522	39.3509	-6.59095	3.12852
39.5356	7.3542	3.25574	39.5331	7.0007	3.02139	39.5429	-22.3711	0.21647	39.4815	-10.5838	1.43972	39.4508	-6.52929	2.42838
39.6357	8.75889	4.17773	39.6332	5.90918	3.19324	39.643	-22.3394	0.8507	39.5814	-11.0356	1.70815	39.5507	-7.32704	1.50324
39.7357	-0.840374	2.72171	39.7333	7.33549	4.15551	39.7431	-22.451	0.912237	39.6814	-10.9531	0.917705	39.6506	-7.53376	2.07176
39.8358	-3.09304	3.94618	39.8334	7.06647	2.65125	39.8432	-22.599	0.405155	39.7814	-10.9145	1.36445	39.7505	-6.64948	2.51429
39.9359	-3.71584	4.27024	39.9335	9.56458	3.91824	39.9433	-23.0233	0.137989	39.8813	-10.8813	2.03632	39.8504	-6.74552	1.82616
40.036	-4.71716	3.82813	40.0336	10.1926	2.99385	40.0434	-22.1252	0.672156	39.9813	-10.3373	1.1804	39.9503	-7.01738	1.84203
40.1361	-6.7026	4.30291	40.1336	9.92386	2.11005	40.1435	-21.5209	0.0323974	40.0812	-10.6537	1.82279	40.0502	-5.81719	2.84652
40.2362	-6.76429	3.38752	40.2337	11.8972	1.50313	40.2437	-23.3354	-0.0962978	40.1812	-10.4034	1.81177	40.1501	-5.50636	2.66857
40.3363	-6.37123	3.30125	40.3338	12.0969	1.74521	40.3438	-22.6576	-0.369916	40.2812	-10.8255	0.889543	40.25	-6.34935	2.31306
40.4364	-7.28888	3.85255	40.4339	9.31406	1.77387	40.4439	-23.8742	-0.949429	40.3811	-11.432	1.73134	40.3499	-6.45806	2.4292
40.5365	-7.99323	2.76251	40.534	9.75435	0.80864	40.544	-23.4409	-0.416872	40.4811	-10.4718	2.60862	40.4498	-6.61227	2.0752
40.6366	-8.33134	2.47887	40.6341	11.1148	0.515701	40.6441	-22.8615	0.620325	40.581	-10.0093	1.66519	40.5497	-7.05038	1.96454
40.7366	-8.54537	2.65477	40.7342	11.7735	0.144784	40.7442	-23.622	0.126489	40.681	-10.9674	1.7146	40.6496	-6.77604	1.81625
40.8367	-8.99927	2.25115	40.8342	12.2931	2.22429	40.8443	-23.0891	0.694822	40.781	-10.3808	1.77448	40.7495	-8.17503	1.75367
40.9368	-9.03341	3.39885	40.9343	9.59584	1.94637	40.9444	-22.7837	0.131034	40.8809	-10.6047	2.4134	40.8494	-8.86876	2.05563
41.0369	-8.67488	2.55337	41.0344	9.0952	0.957625	41.0446	-22.9953	-0.531588	40.9809	-10.7017	2.14362	40.9493	-8.59812	2.49059
41.137	-8.59723	1.60661	41.1345	9.94402	2.31291	41.1447	-23.2218	-0.0118161	41.0808	-10.9593	1.53645	41.0492	-8.11227	2.30445
41.2371	-8.67996	1.73579	41.2346	9.36086	1.47485	41.2448	-23.4057	0.124699	41.1808	-11.9902	1.48462	41.1491	-8.35766	1.75169
41.3372	-9.08419	2.28575	41.3347	10.0446	0.287238	41.3449	-22.8539	-0.345187	41.2807	-12.2254	2.51821	41.249	-7.5253	1.76451
41.4373	-9.14762	2.78658	41.4348	10.4802	0.739715	41.445	-23.3001	-0.123859	41.3807	-11.2173	2.50149	41.3489	-7.20574	1.98754
41.5374	-9.35891	1.98599	41.5348	8.1997	0.773013	41.5451	-22.047	-0.263661	41.4807	-11.6969	2.65345	41.4488	-8.39096	2.86848
41.6375	-8.14476	1.50052	41.6349	8.05812	0.946292	41.6452	-22.7373	0.470782	41.5806	-11.1024	2.47718	41.5487	-8.98114	1.7392
41.7376	-8.64342	1.58563	41.735	7.67214	1.72119	41.7453	-23.5242	0.695819	41.6806	-11.5396	1.51684	41.6486	-8.30713	1.30056
41.8376	-8.44456	1.55398	41.8351	7.17387	2.16746	41.8455	-23.8376	0.477301	41.7805	-11.9846	2.0463	41.7485	-8.74196	2.68893
41.9377	-9.58398	1.45952	41.9352	4.33744	1.86515	41.9456	-23.7558	0.0227089	41.8805	-11.6715	3.318	41.8484	-9.18246	2.82156
42.0378	-10.1103	1.09276	42.0353	3.3127	1.36116	42.0457	-22.6243	0.109462	41.9805	-11.7098	3.09352	41.9484	-7.40992	2.1478
42.1379	-9.64429	1.33921	42.1354	5.07188	1.52501	42.1458	-22.9319	0.624774	42.0804	-11.9094	2.72362	42.0483	-7.30197	2.10731
42.238	-10.0389	1.79572	42.2354	6.40594	1.42287	42.2459	-22.6778	0.407975	42.1804	-11.3535	2.46288	42.1482	-8.53551	2.9739
42.3381	-11.3271	0.955627	42.3355	8.15455	0.824316	42.346	-22.4987	-0.0147471	42.2803	-12.3981	2.90458	42.2481	-8.02217	2.79141
42.4382	-11.2412	0.355849	42.4356	7.495	1.2668	42.4461	-23.4638	-0.115601	42.3803	-12.3609	4.26169	42.348	-7.96464	1.9719
42.5383	-11.0881	0.890293	42.5357	4.83151	1.95123	42.5462	-22.9175	-0.501434	42.4802	-11.5695	3.59885	42.4479	-8.88443	1.36959
42.6384	-10.996	0.842103	42.6358	5.62013	1.21909	42.6464	-21.5494	0.101179	42.5802	-12.3182	1.91488	42.5478	-9.21666	1.46759
42.7385	-11.4567	0.901993	42.7359	4.73592	1.35743	42.7465	-23.4369	1.75481	42.6802	-11.9331	1.57818	42.6477	-9.42115	1.93044
42.8386	-11.4403	0.40135	42.836	2.9883	2.40886	42.8466	-23.2469	-0.050583	42.7801	-12.0929	2.12119	42.7476	-9.16403	2.2594
42.9386	-11.4086	0.752337	42.936	2.5936	2.29195	42.9467	-22.0149	-0.58466	42.8801	-12.3816	1.63651	42.8475	-8.31035	1.62803
43.0387	-11.5334	0.368028	43.0361	3.82337	1.32977	43.0468	-23.1723	0.0869923	42.98	-12.006	1.52856	42.9474	-8.41801	1.6816
43.1388	-12.1463	0.491726	43.1362	5.99253	0.524354	43.1469	-23.4953	0.955019	43.08	-11.3144	1.1619	43.0473	-8.81927	2.34203
43.2389	-12.5322	0.51951	43.2363	5.00115	1.04544	43.247	-23.0438	0.940033	43.18	-11.3678	1.63682	43.1472	-9.0587	2.52976
43.339	-11.9049	1.12377	43.3364	5.6006	1.02869	43.3471	-22.047	0.0316122	43.2799	-12.2819	1.50743	43.2471	-8.96231	2.1232
43.4391	-11.7263	1.06517	43.4365	5.47517	1.80138	43.4473	-21.6295	0.0471659	43.3799	-13.0211	2.07436	43.347	-8.96315	2.06815
43.5392	-11.6447	0.835935	43.5366	4.74781	1.77498	43.5474	-21.9598	0.54567	43.4798	-12.4637	2.46519	43.4469	-8.88859	1.98385
43.6393	-11.1335	0.956391	43.6366	5.07557	0.556908	43.6475	-23.0905	0.579074	43.5798	-11.7969	1.49437	43.5468	-8.4069	2.35257
43.7394	-11.2196	0.561575	43.7367	6.47419	2.00886	43.7476	-22.8379	0.582313	43.6797	-12.5685	1.14205	43.6467	-8.66335	2.48373
43.8395	-13.1844	0.450454	43.8368	3.58772	1.61339	43.8477	-22.7701	-0.0222339	43.7797	-13.931	0.742594	43.7466	-8.88783	1.86801
43.9396	-12.6395	0.221512	43.9369	2.15538	0.92965	43.9478	-21.4432	-0.151673	43.8797	-13.7358	1.22072	43.8465	-8.99908	1.30023
44.0396	-11.9472	0.44483	44.037	3.47388	1.41854	44.0479	-21.8111	0.257919	43.9796	-12.9056	2.63482	43.9464	-8.92873	1.35856
44.1397	-11.3457	0.333224	44.1371	4.05122	1.59352	44.1481	-21.1779	0.879409	44.0796	-13.2833	2.84032	44.0463	-7.53121	2.1523
44.2398	-12.1742	0.753537	44.2372	4.61887	1.15866				44.1795	-14.3773	1.42122	44.1462	-7.83516	2.6829
44.3399	-12.0081	0.468351	44.3372	3.94396	1.36329				44.2795	-14.9717	1.46158	44.2461	-9.77399	2.4364
44.44	-12.6346	0.554402	44.4373	2.65143	0.93572				44.3795	-13.6996	1.47246	44.346	-9.42236	2.10518
44.5401	-12.2891	0.0158204	44.5374	3.54308	1.2123				44.4794	-13.0929	0.938725	44.4459	-8.58842	1.90043
44.6402	-11.416	0.67705	44.6375	2.83599	1.43252				44.5794	-14.5032	1.35472	44.5458	-8.19542	1.29786
44.7403	-13.6173	1.48837	44.7376	1.99693	1.18673				44.6793	-13.5402	2.42517	44.6457	-8.33729	1.79841
44.8404	-13.5581	1.28479	44.8377	1.00118	0.939448				44.7793	-13.0136	2.13178	44.7449	-9.17195	1.55381
44.9405	-12.8789	0.448076	44.9378	0.122927	1.33983				44.8793	-13.8171	0.602338	44.8448	-7.98599	2.32946
45.0406	-11.8	0.509375	45.0378	0.446801	1.07224				44.9792	-14.1279	1.04872	44.9447	-7.1658	2.71498
45.1406	-12.5819	1.8043	45.1379	0.116918	-0.339348				45.0792	-14.3395	1.78783	45.0446	-7.59519	1.69067
45.2407	-13.2572	1.23781	45.238	2.27366	0.508139				45.1791	-14.1444	1.88254	45.1445	-8.0933	2.14131
45.3408	-13.0879	2.04609	45.3381	0.810938	0.787064				45.2791	-14.5715	2.389	45.2444	-7.11406	3.35666
45.4409	-14.323	1.91357	45.4382	1.01052	0.730459				45.379	-14.9579	1.78063	45.3443	-6.33107	3.10737
45.541	-14.6938	0.282429	45.5383	0.233719	0.205972				45.479	-14.4961	1.14375	45.4442	-7.20769	2.40435
45.6411	-15.5169	1.58856	45.6383	-0.866163	1.24254				45.579	-14.5265	1.3794	45.5441	-7.70196	2.38412
45.7412	-14.7846	1.29149	45.7384	-1.51296	1.38299				45.6789	-14.4717	1.97181	45.644	-6.93115	2.21533
45.8413	-14.0906	-0.484384	45.8385	-2.16674	1.17181				45.7789	-13.8642	1.96507	45.7439	-6.81208	2.76722
45.9414	-14.1501	1.14116	45.9386	-1.80723	1.5673				45.8788	-14.9274	1.995	45.8438	-7.09945	3.1776
46.0415	-14.4631	1.1081	46.0387	-0.832005	1.52803				45.9788	-15.3058	2.54606	45.9437	-7.09406	2.49395
46.1416	-15.0194	1.12925	46.1388	-1.46136	2.30969				46.0788	-14.7821	1.43588	46.0436	-7.32858	2.78929
46.2416	-13.847	0.491757	46.2389	0.184939	1.46775				46.1787	-14.7968	1.81572	46.1435	-8.19257	2.50766
46.3417	-13.0286	1.62768	46.3389	-0.288514	1.3657				46.2787	-14.8452	2.24323	46.2434	-8.62534	2.1156
46.4418	-13.2903	2.30527	46.439	-1.11948	1.09658				46.3786	-15.6495	1.1348	46.3433	-8.5771	2.80471
46.5419	-13.5874	2.95669	46.5391	-0.562349	0.821809				46.4786	-15.5939	1.20856	46.4432	-8.90968	3.01348
46.642	-14.83	1.04557	46.6392	0.594484	1.42854				46.5785	-15.4741	1.65453	46.5431	-7.90406	2.3329
46.7421	-13.3097	0.457026	46.7393	-0.345957	1.13855				46.6785	-15.1898	1.16112	46.643	-6.49245	2.05374
46.8422	-12.8062	2.09955	46.8394	-1.62884	0.793789				46.7785	-14.9858	1.65015	46.7429	-6.90266	2.59897
46.9423	-13.7752	1.84476	46.9395	-1.95897	0.996135				46.8784	-14.8545	1.79951	46.8428	-7.6204	2.40672
47.0424	-13.5321	1.5006	47.0395	-1.24061	1.0096				46.9784	-14.6361	1.04155	46.9427	-7.62803	1.88433
47.1425	-13.3086	1.622	47.1396	-2.1417	2.3244				47.0783	-16.4113	0.863387	47.0426	-7.91153	2.53774
47.2426	-14.3581	0.592353	47.2397	-3.37431	2.33248				47.1783	-15.0056	0.745321	47.1425	-8.4144	2.80052
47.3426	-13.6812	1.57222	47.3398	-2.72577	2.02921				47.2783	-15.9514	0.897879	47.2424	-7.80823	2.71542
47.4427	-13.2152	1.46516	47.4399	-1.83242	1.19252				47.3782	-16.5797	1.25147	47.3423	-7.09844	2.98875
47.5428	-13.9083	1.96973	47.54	-1.33572	0.830568				47.4782	-15.3103	2.23573	47.4422	-6.85006	2.59386
47.6429	-14.2817	1.30542	47.6401	-1.20168	0.554845				47.5781	-16.0274	1.63103	47.5421	-6.26505	2.41937
47.743	-15.1852	1.97762	47.7401	-2.04102	1.96799				47.6781	-15.8136	1.7671	47.642	-5.96838	3.04587
47.8431	-13.2127	1.39784	47.8402	-4.29401	0.770016				47.778	-14.9459	1.37195	47.7419	-6.33228	2.78541
47.9432	-14.2928	1.38492	47.9403	-5.16531	1.43822				47.878	-15.9563	1.57192	47.8418	-6.74546	3.14655
48.0433	-15.9895	1.04463	48.0404	-4.41603	1.16781							47.9417	-7.19193	3.35226
48.1434	-15.2915	1.7087	48.1405	-4.4536	1.2166							48.0416	-8.10355	2.68303
48.2435	-15.9612	1.5375	48.2406	-4.85462	1.78925							48.1415	-8.15913	2.06126
48.3435	-15.3074	0.536584	48.3407	-3.43531	0.808957							48.2414	-7.56605	2.45532
48.4436	-14.5394	0.614224	48.4407	-3.82099	2.10817							48.3413	-7.34135	2.70956
48.5437	-15.0691	0.93971	48.5408	-4.02957	1.5577							48.4412	-7.49109	2.94359
48.6438	-15.9363	1.25079	48.6409	-3.43351	0.566317							48.5411	-7.53519	3.28378
48.7439	-16.0186	1.02846	48.741	-3.8322	1.22101							48.641	-6.94325	2.68169
48.844	-15.0314	1.62211	48.8411	-4.4186	1.38489							48.7409	-6.34601	2.7513
48.9441	-15.1583	1.21806	48.9412	-4.96731	1.03621							48.8408	-6.46385	2.97675
49.0442	-13.9511	1.65967	49.0413	-5.89629	1.75813							48.9407	-7.41765	2.95164
49.1443	-14.1721	2.03035	49.1413	-5.86335	2.96994							49.0406	-7.74847	2.9795
49.2444	-15.2508	1.36679	49.2414	-4.30027	1.27971							49.1405	-7.80532	2.129
49.3445	-15.0939	1.02802	49.3415	-4.43433	1.61513							49.2404	-7.28371	1.57194
49.4445	-15.0113	0.59633	49.4416	-5.45568	1.27548
49.5446	-14.3802	1.52148	49.5417	-6.58684	2.35085
49.6447	-14.2768	1.75599	49.6418	-6.71582	1.71245
49.7448	-14.3736	0.733357
49.8449	-14.092	1.27037
49.945	-15.4177	1.72632
50.0451	-15.0748	1.85892
50.1452	-15.4369	0.568283

## Sheet: Fig S3B
αE254N	5% αE254E	25% αE254E	50% αE254E	WT-GDP
intensity [a.u.]	intensity [a.u.]	intensity [a.u.]	intensity [a.u.]	intensity [a.u.]
195.482	201.602	161.303	164.298	3.6603
199.291	164.018	164.169	184.647	4.43419
190.865	192.223	190.885	161.457	4.4274
94.0654	145.684	205.171	158.985	3.27349
149.871	207.872	130.16	177.71	2.59547
93.2447	193.648	188.448	171.914	3.01589
78.1745	166.385	169.594	167.8	2.73003
184.232	160.529	141.374	152.22	1.96957
67.244	137.435	109.615	166.616	2.79501
66.4615	149.217	225.731	136.84	3.11848
156.907	189.456	217.948	157.18	3.46056
181.788	153.734	185.882	140.166	3.29324
74.3133	221.114	162.203	139.427	2.83696
76.4008	244.153	171.107	176.279	2.95991
185.72	219.321	179.59	169.242	2.37724
86.8616	203.77	161.34	157.836	2.35312
84.2917	150.92	144.336	159.31	3.22551
98.5954	170.876	194.481	127.739	4.20518
75.7292	122.191	128.787	162.613
112.496	191.639	166.571	136.041
154.258	180.295	175.533	121.026
130.681	166.099	153.787	157.845
109.529	148.997	155.819	125.408
221.735	163.186	184.057	153.608
85.2765	169.539	153.628
84.1953	151.167	124.059
96.8152	160.331	156.63
85.6399	131.403	199.638
100.463	166.025	200.297
103.995	170.6	171.893
165.97	201.768	158.414
80.5726	198.657	121.582
79.1662	196.049	141.855
88.3269	182.412	146.896
97.4579

[truncated: 2 more sheets: Fig S4, Fig S5B]
